# Supplementary material for: Gene Expression Profiles Characterize Inflammation Stages in the Acute Lung Injury in Mice
Source: PLoS One. 2010 Jul 8;5(7):e11485. doi: 10.1371/journal.pone.0011485 (PMC2900209; doi:10.1371/journal.pone.0011485)
Supplement: Data file S2 — One thousand genes have been identified by SAM with FDR 5%. Each gene is associated with its expression values in OA samples. Each expression value has been normalized by quantile and adjusted with its physiological serum value at the same time point. (0.40 MB TXT) [file pone.0011485.s002.txt]

gene	43_2-1hAO	85_3-1hAO	48_5-1hAO	86_6-1hAO	53_6-1hAO	69_2-1h30AO	57_3-1h30AO	44_5-1h30AO	54_6-1h30AO	89_7-1h30AO	51_8-1h30AO	96_5-1h30AO	91_3-1h30AO	12_2-3hAO	38_3-3hAO	90_4-3hAO	64_7-3hAO	84_2-3hAO	72_4-3hAO	77_2-4hAO	81_3-4hAO	92_5-4hAO	63_6-4hAO	70_5-4hA	28_2-18hAO	94_3-18hAO	62_5-18hAO	37_6-18hAO	71_2-18hAO	79_2-24hAO	33_3-24hAO	95_5-24hAO	35_6-24hAO	78_2-24hAO	45_6-24hAO
Kif3b	-0.350799	-0.28939846	0.11053215	-0.18319906	0.16272835	0.3570699	0.5380959	0.8045289	0.46838692	0.06756328	0.04858018	1.058103	0.39513794	-0.27217665	0.1549946	0.29315704	-0.9270412	0.0021857698	-0.014024457	0.004014041	0.09328138	0.8157474	0.70681304	0.71621174	-0.66040176	0.46651036	0.20043547	0.43581355	-0.27045524	-0.5132361	-0.4070367	-0.33443296	-0.57463664	-0.49333656	-0.9282736
Tcf7	0.085028455	0.035559777	-0.16188629	-0.41342506	-0.55781496	-0.1728366	0.2937312	-0.07155326	-0.8249133	0.4033557	0.1750867	0.023083612	0.15432815	0.60015744	0.61243576	1.0244135	-0.5422868	0.67230725	1.3591493	-0.2579872	0.083049715	0.20435601	-0.35752288	0.1081407	-0.40392548	0.16242135	0.4654904	0.33857828	-0.460509	0.03757152	-0.7187594	-0.9740164	-0.43635967	-0.033395	-0.7582878
Pik3cd	-0.6545132	-0.5620669	0.14879492	0.1649146	0.64460504	-0.051892985	0.10469738	0.49897632	0.6178271	-0.14194259	0.28648147	0.3312059	-0.14929704	-0.09296567	0.337122	-0.07612	-0.9545822	-0.15226285	0.34964392	-0.17894746	0.46885076	0.50732493	0.41070673	0.4075806	-0.8873289	0.45685986	0.26486754	0.24911934	-0.6165796	-0.77813846	-0.73950577	-0.39893195	-0.71047676	-0.35110343	-0.68766683
Brd7	-0.221412	0.38380933	-0.25681734	-0.4078251	-0.010305385	-0.020908989	0.20298702	0.3648747	0.12898645	-0.042125475	0.11946367	0.23861094	0.040930264	0.44566813	0.14122745	0.20081626	-0.22258472	0.66705483	0.12374003	0.4675366	0.42547253	1.1278809	0.7794806	0.64664495	0.007320399	0.38399145	0.5681704	0.29537708	-0.18874474	0.63442194	0.13037944	0.21938445	0.868656	0.65735877	0.27975708
Soat2	0.14250498	-0.91510576	0.207751	-0.6973006	-0.19102144	-1.2098818	-1.1252193	-1.0738202	-0.8659274	-1.274733	-0.5131053	-1.003431	-0.64621407	-0.28750265	0.21257095	-0.43189257	-0.635426	0.117192894	-0.0017481752	0.043311756	-0.29643762	-0.83330584	-0.31283206	-0.83330584	-0.09741391	0.1429843	0.366335	0.3136547	-0.137603	-0.8602516	-0.115662776	-0.74110436	-0.5288007	-0.5288007	-0.25945255
Nap1l1	0.048610345	-0.07354824	-1.7616042	-1.169978	-0.53492445	-0.45328987	0.6158148	-0.16133386	0.41626793	-0.6869622	-0.36820838	-0.23475492	0.34827498	-0.14846341	-0.42795625	-0.122852765	0.067145646	-0.0446276	-0.5364807	0.40611246	0.21539949	-0.29432726	0.2459662	-0.5697302	-0.5739905	0.3100902	-0.1378914	-0.7972672	0.51097417	1.0353708	1.4532233	-0.10664821	1.527224	0.33915153	0.3929228
Irg1	-1.3280017	-1.18549	0.40185118	-0.7884191	-0.46432316	-0.27700734	-0.16558607	4.444341	2.7961373	2.347768	3.1168137	4.008125	-0.2875766	-0.73683786	0.077416606	-0.05513959	-0.17464669	-0.7661818	0.27761328	-0.28109032	0.32963526	0.3674373	-0.261725	0.37982103	1.0484369	-0.22458161	0.6498875	0.028399125	1.2694073	-0.9192179	-0.98723626	-0.9773208	-1.1559181	-0.55981505	-0.7662659
Lrrcc1	-0.22507341	-0.14354353	0.25555244	-0.08148256	0.03516236	0.055141553	0.2878023	0.5276293	0.48810098	0.036994208	-0.03796785	0.41971397	0.27237228	0.3037996	0.43438372	0.3037996	0.64083457	1.0648608	0.43438372	-0.003318489	0.073032394	-0.067448825	0.21458654	0.865437	-0.3446803	0.20394035	0.15908611	-0.0888414	0.28967023	0.07350984	-0.1070624	-0.2697919	0.039158337	0.23397452	-0.63544136
Slc25a30	-0.009415463	-0.45254526	0.30054	-0.62449795	-0.8838846	0.0	0.0	0.32930762	0.53477675	0.29956028	0.83353883	0.8438808	0.5972408	-0.07594886	0.45097482	0.70983356	0.6529712	-0.052916065	0.23551512	0.6383984	-0.24122477	0.25062835	0.23450868	0.44527578	0.34373775	-0.5289114	0.44071493	0.0016032929	0.04263056	-1.0841266	-0.23399116	-0.14826128	-0.37296757	-0.6588764	-0.6198823
Ankrd49	0.9533513	0.5408241	-0.18415223	-0.30877888	-0.30516765	-0.65478396	-0.4941624	-1.6788294	-1.4443642	-0.63995653	0.23209669	-0.9225955	-0.7032825	0.1605396	-0.19406204	-0.15034066	-0.22396353	0.46226808	-0.071205296	-1.353587	-0.25373814	0.35298488	0.6263012	0.013674716	-0.35170293	0.4643587	0.067150205	-0.35782903	-0.58688754	0.5302356	0.23342416	0.64479536	0.4458434	0.9231207	0.56992507
Morc3	0.58223367	0.38451385	0.4183616	-0.19191198	-0.049194936	-0.07400058	0.19464743	-0.5260688	-0.5183949	-0.34889513	0.25857475	-0.3353486	0.6913687	0.38782892	0.324336	0.18137802	0.7862401	0.397813	0.1604184	-0.31574613	-0.6056419	-0.9015843	-0.7614553	-0.50639164	0.25264558	-0.41424376	-0.30080596	-0.5139515	-0.13881876	-0.6672077	-0.5439274	-0.86728555	-0.81575525	-0.6162238	-0.67553496
Zcchc11	-0.38457993	0.17028053	-0.7618154	0.071365505	-0.8649089	-0.71201926	-0.55590004	-0.6983443	-0.5074015	0.40662527	0.081529886	-0.36017555	-0.2265924	-0.27139375	-0.08087185	0.24995264	-0.27139375	0.82701	0.29649523	0.38781145	-0.41954347	0.07230961	-0.26979637	0.023400016	-0.7547795	-0.4633167	0.4552557	0.1216458	-0.5729412	0.8862282	0.27378494	0.36776108	0.34152955	0.60676825	0.7128966
Cyb5r3	0.043302547	-0.40553766	-0.42221642	0.15433386	0.19043784	0.011140558	-0.32823268	-0.2596832	-0.18786001	-1.0864147	-0.32122928	-1.3038682	-0.9723083	0.1337226	0.49310705	-0.50410515	-0.17661752	0.196763	0.51526016	-0.5533281	0.035883855	0.14612918	0.51523614	0.44027412	-0.2766819	-0.09415687	0.26002544	0.115635514	-0.34968373	-0.165794	-0.35843906	-0.5725639	-0.032253142	-0.31987143	-0.27558213
Gpr126	-0.04896831	-0.3570906	0.04760495	-0.3848356	-0.3989108	0.5172179	0.2090956	0.44126904	0.431488	0.23181568	0.2541835	0.7156314	0.2870981	-0.22489187	0.022325821	-0.012162554	-0.12086882	-0.44279692	-0.05946827	-0.35273394	-0.23441398	-0.84805924	-0.36511767	-0.20073085	0.22781964	-0.008478381	-0.415388	-0.008478381	0.24842992	-0.2776076	0.13346101	0.22582504	-0.0849625	0.30206063	-0.23081337
Ercc3	1.0315988	0.33405703	0.0042668106	-0.18051615	-0.18950494	0.19793938	-0.043068722	-0.6951454	-0.28872105	-0.18860957	0.10893437	-0.13326652	-0.14886339	-0.3522805	-0.3943037	-0.41578344	0.52156097	0.027823212	-0.423015	-0.42698297	-0.12521617	-0.01489275	-0.09215788	0.25108895	0.20748824	0.2218913	-0.24832912	-0.5902487	0.38009134	1.0314697	0.39337724	0.22113092	1.019497	0.53467125	1.019497
Ikbkap	0.20550774	0.10135051	0.0056671584	-0.2856726	-0.05322653	0.025090981	0.12904194	0.016775712	0.4830143	0.50696	0.041579105	0.30324668	0.09784732	-0.10971757	0.15688345	0.13896154	-0.54876053	-0.42807904	-0.01304155	0.44726503	0.731058	1.0775084	1.2742003	1.1016208	-0.15074702	0.7457484	0.21920261	0.2447377	-0.064590365	-0.74654794	-0.5631018	-0.459266	-0.499908	-0.77121	-0.41002247
Hmgcl	0.28193164	0.08367174	-0.6964384	0.333309	0.56588024	1.5175565	0.65520597	0.08041868	0.45189357	0.1503941	-0.43663976	0.20721644	0.5508693	-0.70666814	-0.5437296	-0.34962618	0.8800357	-0.33541235	-0.34962618	0.37219858	-0.23471455	-0.7244287	-0.40009815	-0.6554714	0.09330803	-0.23860192	-0.2019145	-0.3285913	0.34474412	0.11328271	1.0297472	-0.034470912	0.17224935	-0.034470912	-0.14574471
Zbed3	0.32415614	0.7887076	0.8118839	2.1169924E-4	0.20666258	1.0746388	0.15710096	0.25663665	0.5635253	0.6876157	0.80917764	0.30910406	0.88718015	0.43160263	0.25436223	0.52053636	0.70433354	0.29159513	0.87349135	-0.80234385	-0.49915227	0.10144087	-0.46191937	0.3041558	-0.036386184	-0.21453169	-1.0218866	-0.43692413	-0.45628944	0.29267836	0.7136651	-0.38778013	0.2686329	0.24417983	0.80844337
Bola1	-0.18762943	0.0028924707	-0.08922573	-0.387567	-0.46773735	-0.45187426	-0.6280312	-0.6280312	-0.5197783	-0.468553	-0.11345805	-0.5728897	-0.96408045	-0.2038329	-0.05035842	-0.024126878	0.11219459	-0.3107481	-0.09062229	-0.0944279	0.11202298	-0.047633685	-0.335436	0.16596179	-0.57225317	-0.42025006	-0.29923466	-0.3159134	-0.34986073	0.22898942	-0.05925555	-0.30026364	0.15916796	0.624009	0.46912342
Ndst1	-0.4589608	-0.83543473	0.06171687	-0.45387194	-0.33683252	-0.12285675	0.35338092	0.61410886	1.0940292	0.45137936	0.5186893	0.33948648	0.057715498	0.7165055	0.7847748	0.28227443	-0.033227388	-0.368576	-0.043953795	-0.46453658	0.020890245	-0.1710001	0.0155959455	-0.23897688	0.34289005	0.21307181	-0.3190051	0.44613117	-0.37423462	-1.3602551	-0.511231	-0.7031428	-0.6067383	-1.0682285	-1.1618415
Mrpl30	-0.099034935	0.24145561	0.7008872	0.1263199	0.19565192	0.21699916	0.42976585	0.86760145	0.5393903	0.36436337	0.03981932	0.6360835	0.047652975	-0.31884637	-0.12713924	0.065232165	0.77551264	-0.64265096	-0.27452803	1.04375	0.26285243	-1.14187	-0.69540805	-1.2029456	0.5727502	-0.15771677	-0.21559767	-0.21559767	0.94145864	-0.83631384	-0.28827792	-0.1885048	-0.462216	-0.5837338	-0.4031616
Hoxc9	-0.27286154	0.02879415	-0.4511988	0.18351674	-0.1292707	0.06649541	-0.38807046	-0.23606735	-0.041419927	0.3595424	-0.14295796	-0.33560303	-0.44251823	-0.05606926	0.23938662	0.18493885	-0.007706237	-0.49313307	-0.07255738	0.25063297	-0.042148788	0.37739012	0.20577872	0.26527974	-0.27175787	-0.12915348	0.22963992	0.18937604	0.09081221	0.6077848	0.16237366	0.56198114	0.5735691	0.4279638	0.22249466
Fxyd2	-0.5256007	-0.15881836	-0.26573357	-0.24996625	-0.46974745	0.08746284	-0.03037365	0.07324898	-0.09310941	-0.37550914	-0.28118175	-0.2630344	-0.10922907	-0.4873808	-0.29473573	0.4601518	0.6687384	0.26597923	0.12480317	0.3012729	0.012841723	-0.2174559	0.33949223	-0.49163085	0.2385734	0.113042526	0.00724786	0.19793142	0.113042526	0.051619522	0.4343393	0.051619522	0.39169496	0.3176944	-0.08223622
Hbb-y	1.6794225	0.83357775	-0.57207465	0.1590585	-1.0644475	-0.029764159	-0.6489094	-3.4594316	-0.5334322	-0.7403324	0.38331518	-0.697819	-0.076232456	1.1266524	-0.9384293	0.07126544	0.4445649	0.070661426	-0.2399083	0.33626658	0.11970693	1.0239636	0.36367494	1.0990268	-0.86794674	0.083123535	-0.79461694	-1.2709827	0.031225748	1.8718159	1.3681288	1.3807262	1.8504106	2.0054512	1.974521
Thrap1	0.1865161	0.19227538	-0.024380676	0.12762241	0.37554994	0.37036845	0.4689965	0.3566935	0.57908595	0.3428877	0.24977832	0.06871275	0.21987683	0.18464758	0.15276352	0.20810655	0.3624347	0.34842783	0.078338675	0.056563642	0.050463445	-0.3975514	-0.73414755	-0.07729211	0.35297522	-0.047365777	-0.38235003	-0.107072026	0.4203132	-0.8457193	-0.14911142	-0.088990435	-0.059844088	-0.4275759	-0.081648454
Ndufs1	0.21012601	-0.3562208	0.08289083	0.21012601	0.0777658	0.096404485	0.13963453	0.36582452	-0.011777168	0.305413	0.15551758	0.057485495	0.25224236	0.40537426	0.2473902	0.11757196	0.19508132	-0.18921265	0.33862546	0.32566503	-0.02818455	0.034030847	-0.08809745	0.029339151	-0.37075257	-0.113977164	-0.0880753	0.16120267	0.001500052	-0.5135403	-0.2589675	-0.43953973	-0.038091294	0.011121679	-0.1815234
Zdhhc6	-0.5519143	-0.23952994	-0.37320837	-0.37320837	-0.31824192	-0.116409495	-0.14086254	-0.033947334	-0.29698175	-0.50343263	-0.44137165	-0.08048992	0.076235585	0.005728979	0.22145768	0.3369349	-0.005952826	-0.18028301	0.35531342	0.27373925	0.09190092	0.16536309	0.13433619	-0.34483165	-0.15067971	-0.42631415	-0.45184925	-0.08927917	0.053678785	0.4334044	0.3313062	0.045002013	0.22142859	0.033224847	-0.35835367
Eif3s8	-0.09581253	0.44646907	-0.40681106	0.55875546	-0.17472959	-0.39415878	-0.12744401	-0.50320154	0.36257008	0.7097922	0.33282274	-0.2825134	-0.46206284	0.7546187	-0.03125652	0.19822533	-0.09222454	0.05562093	-0.304275	0.23696871	-0.28346777	0.40030488	0.07328792	-0.04346433	-0.13610145	2.0518315	0.49414194	0.18331543	0.6622647	0.84831136	-0.69334733	1.0459433	0.30665267	0.7100083	0.6332271
Sac3d1	-0.2558481	0.02218845	-0.28632873	-0.29147202	0.31056398	0.50069356	0.5849625	0.14585087	0.12723519	-0.057402313	-0.11718354	0.44164923	0.10837616	-0.3405799	-0.46924755	0.14414336	-0.117484234	-0.43730468	0.13354824	0.25410637	-0.10443805	-0.6080695	-0.051163256	-0.36656824	-0.17030886	-0.104808114	0.60401016	-0.1010462	-0.44760394	-0.92119634	-0.3204233	-0.42643163	-0.75259674	-0.7211185	-0.44774213
Il15ra	-0.17808981	0.31411555	0.34753856	-0.042028256	0.17209655	0.296617	0.2708539	0.41895255	0.5639009	0.120294236	0.14886339	0.3590811	0.4071754	-0.38863423	-0.03194071	0.5112016	0.4136851	0.24249846	-0.08797474	0.09818482	-0.3910187	-0.43128258	-0.6834696	-0.801651	0.4338635	-0.20156407	-0.042574544	-0.05517458	0.2818604	0.23647873	0.33801678	0.35195595	0.3239416	0.29537243	0.23647873
Nxt1	0.18422659	-0.032760445	0.6377382	0.26632768	0.3613543	0.5360529	0.2141248	0.55090064	0.2630344	0.11769504	0.035623908	0.07038933	0.15055968	-0.033982165	-0.12709157	0.059127238	0.44714454	-0.9074498	-0.08912372	0.32470882	0.26737565	-0.6566755	-0.5497603	-0.61295414	0.08014521	-0.40317702	0.021032117	-0.22998431	0.14702006	-1.0233703	0.24638997	0.21244264	0.23516272	-0.2649914	-0.050591763
Hes1	-0.030093297	0.28069425	1.4740381	-0.030093297	-0.072321534	-0.06838697	0.37439552	0.32192808	0.13993026	-0.20029865	-0.20029865	-0.15497465	0.07800251	-0.046119172	-0.24281108	-0.03204399	0.38997993	-0.39661643	-0.07468832	0.13880771	-0.8105662	-1.0055822	-0.8959577	-1.0835847	0.07994577	-0.25347796	-0.5754061	-0.5935534	0.25241297	0.42466116	0.23824802	0.33446336	0.09908528	0.20469546	0.25473616
Tubb3	0.061955515	0.4730241	0.13912338	-0.053521704	-0.01957437	0.14886339	0.16293857	0.39530128	0.6363094	0.39530128	0.55325365	0.34680277	0.23132555	-0.23152348	-0.2986377	0.1419349	0.036965348	0.41756934	-0.061598487	-0.4293517	-0.48246303	0.07825192	0.065973595	-0.4120737	0.03814129	0.050632235	-0.12084823	-0.20743592	-0.16349258	-0.0077606724	0.15093708	0.52017087	0.3341589	0.20983076	-0.4116576
Fndc3a	0.43156505	-0.02988291	0.30530128	0.4555439	0.12765837	-0.6109577	-0.106915206	-0.5594274	-0.3699496	0.058893688	-0.061400544	-0.4854268	-0.18286406	0.11525393	-0.03230326	0.37995717	0.30288094	0.31165114	-0.27331135	1.2757643	0.19462755	0.9196205	0.33104676	0.78355896	-0.055543996	-0.21397336	0.35371116	0.26407394	-0.13868523	0.33144587	0.068411455	0.5229773	-0.05420783	0.38391328	-0.17551413
Mknk1	-0.12306152	-0.6808392	0.27818903	-0.6466235	-0.039293163	0.60572106	0.72436553	1.4651227	0.7862933	0.02075856	0.21340364	-0.15432815	0.51352733	-0.17011362	-0.15977168	0.032873396	0.23450726	-0.98527396	0.111824736	0.03920554	-0.59969574	-0.641516	-0.7747825	-0.8101156	0.5359313	-0.53553104	0.1923894	-0.09258756	0.23925601	-0.94797015	0.19380382	-1.11398	-0.17691135	-0.4491643	-0.4381091
Pnn	-0.13336924	-0.59280086	-0.04260377	0.07557766	0.009235163	-0.06580206	0.24453807	-0.1860963	-0.05621601	-0.1860963	0.045229252	-0.16533773	0.6537465	0.75195676	0.5812864	0.25094607	0.37225235	0.44780338	0.41052237	0.5126249	0.6290344	-0.38219288	-0.20228378	0.11765301	-0.15146613	-0.058900006	-0.57230926	-0.32683322	0.073407285	0.4019565	0.17423458	-0.73172194	-3.699408E-4	0.081623435	-0.034518164
Zbtb10	0.22356881	-0.16289952	0.071565725	-0.16289952	-0.13488516	0.11103131	-0.04692105	-0.058893688	0.3561438	0.29160357	0.3651326	0.38294387	0.011495639	0.81395984	-0.08609875	-0.09750351	0.6801041	-0.16789284	0.04415763	-0.105764516	-0.523322	-0.8005503	-0.4640248	-0.3703104	0.5518292	0.24774243	0.021314494	-0.16998416	0.19855487	0.70619684	0.5646427	0.041545462	0.68582904	0.59408647	0.71961737
Ipo9	-0.89278895	0.04787694	-0.031349752	0.09571544	-0.13171671	-0.1541083	-0.14403123	-0.92403173	0.25797674	0.6450371	-0.19600283	0.0403264	-0.58382696	-0.5660568	-0.08939812	-0.36534417	0.91693044	-0.18374836	-0.6952295	0.40577167	-0.022953322	-0.48142406	-0.6788376	-1.3106865	0.29257223	-0.5689458	-0.5960974	-0.46176863	0.19946283	0.8379941	0.37652823	1.3498931	0.5984636	1.0433604	0.81693244
Oas3	0.15792541	-0.118199	-0.07380488	0.021352356	0.38959566	-0.46048048	-0.1133818	-0.0775366	-0.15947822	-0.17833725	-0.15014035	-0.24635567	-0.05994254	-0.4189331	0.028525889	-0.040421464	-0.040421464	0.103487946	-0.123477206	-0.12027676	-0.57066953	-0.6852293	-0.7461115	-0.7712025	0.21291184	-0.272515	-0.12977481	0.46214044	1.054671E-4	-0.055005293	7.041376E-4	0.064834476	0.07525109	0.21369787	0.39093825
Smarca3	-0.2991018	-0.8094463	0.27262488	-0.062661596	-0.22683151	-0.35845396	-0.44091612	0.8797058	0.28293395	-0.38332865	0.18057224	0.07496206	-0.28630418	0.30204484	0.36556998	-0.13952215	-0.32051447	0.07112261	0.23072742	-0.08627313	0.39205652	0.03005099	-0.08077714	-0.108468875	-0.12153826	-0.25249895	-0.15165825	-0.006978498	-0.2590418	-0.6848438	-0.2544583	-0.7239436	-0.58068657	-0.79711	-0.5106391
Zcchc9	0.07677512	-0.47025794	-0.008472171	0.30085588	-0.0022131805	-0.07073451	-0.17597768	-0.36750913	-0.2895066	-0.23975359	-0.22354336	-0.27273092	-0.19956449	0.08781665	-0.085514955	-0.20547558	0.38226402	0.55465305	-0.025393961	0.23402318	0.54645985	0.058173344	-0.27886164	0.34220484	-0.4505681	0.050736457	-0.32419083	0.120783955	0.17447183	-0.5344561	-0.3351473	-0.2893436	-0.09294637	-0.32741162	-0.3351473
Slc13a4	0.06416498	0.16664794	0.5356158	-0.65520656	1.3078939	-0.07662128	-0.32400241	-0.17615695	0.7068036	-0.3768543	0.83782727	0.18641312	-0.25311893	-0.33602104	-0.43188107	-0.20791622	0.29624715	-0.65794915	0.653637	0.030384246	-0.522517	-1.1723307	-0.11742235	-1.0190845	1.1774793	-0.76815504	-1.3876747	-0.5765774	0.2985711	-0.6261772	-0.9587526	-0.9587526	-0.6583576	-0.7829027	-0.27069655
Slc7a2	0.22747743	0.21405692	-0.15237063	-0.0038481127	0.13080141	0.75123215	0.026635127	-0.19136553	0.120294236	-0.536501	-0.35363695	-0.03629613	0.46349898	-0.011327026	0.3756961	-0.061512783	0.30813283	0.51062566	0.25785962	0.44215295	0.118315265	0.96205956	0.988435	0.7927999	0.09353934	-0.17310631	0.45109135	0.35657376	-0.13035667	-0.13916618	-0.008769543	-0.11980086	0.27343228	-0.044838797	-0.25058746
Zfp91	-0.37804052	-0.017293176	0.23934346	0.10504237	-0.22276229	0.03881925	-0.22677086	0.1728366	0.25206327	-0.2115041	-0.039892726	-0.13750352	-0.13750352	-0.6389448	-0.27854255	0.17396964	-0.23368832	-0.028219208	-0.14795846	0.023890097	-0.2350282	-0.6296595	-0.5355373	-0.5508041	0.11347298	-0.31353715	-0.3791255	-0.17603363	0.014788708	0.2734973	0.61453426	0.35149983	0.5231112	0.2734973	0.085424975
Wac	-0.7866012	-0.5168059	0.3130349	-0.41902	-0.18566403	-0.61065537	-0.44161236	0.37899128	0.32773706	-1.1441711	-0.6508893	0.60012716	0.43388304	0.18636277	0.4239683	0.09155307	0.36212903	0.46096247	0.12207794	-0.2203132	0.27433854	-0.3369581	-0.3793367	0.08612461	0.6019019	0.46254614	-0.0642424	0.36455154	0.6542915	0.5336712	-0.30895135	-0.39074543	0.6404733	0.5336712	0.547854
Arfrp1	0.21161328	-0.6697422	0.3742458	0.23565875	-0.30469286	-0.19874528	0.1611053	-0.033874866	-0.23410723	0.018147347	-0.17793682	-0.505039	-0.18138412	0.23017411	0.72059095	-0.27749437	-0.5927411	0.2435697	0.40009913	0.08748379	0.3567704	-0.014739715	0.27660006	0.43271926	-0.7987845	0.10091063	-0.010005276	0.16303234	-0.6949487	-0.4246432	-0.42793328	-0.23117678	-0.26314113	-0.10205799	-0.46125335
Ece1	-0.26546592	0.05280517	-0.12630315	0.06010997	0.43075335	-0.1826923	-0.16121256	-0.0850815	-0.27965403	-0.1826923	0.04996846	-0.6466394	-0.27195963	-0.49265376	-0.22961934	-0.21254583	0.94030565	0.13295074	-0.34581235	-0.23949027	-0.7423517	-1.1759251	-1.0115383	-1.4191962	0.52735823	0.117409624	-0.3411756	-0.14969444	0.52225137	0.15657894	0.08442916	0.3225889	-0.031048061	0.24197043	-0.20097306
Dpysl2	-0.13610128	-1.0068183	0.36125162	0.247063	-0.016511649	-0.42374858	-0.4826423	0.0915559	-0.95056534	-1.2836612	-1.4083878	-0.6127987	-0.21032465	-0.01676784	0.20964044	-0.11253832	-0.30536246	-0.23681632	0.16173306	0.34886232	1.0295504	-0.010198968	-0.083277605	0.12038514	0.38318294	-0.22232035	-0.20070653	0.044338923	0.30601507	-0.7096292	-0.65381485	-0.6449639	-0.5386791	-0.5075941	-0.4345967
Wipi1	-0.34893945	-0.3333426	0.30740768	0.12749858	0.24643967	0.014950342	0.357552	0.7459544	0.42626476	0.029747343	0.50250036	0.85798097	0.04439412	0.26011145	0.04551741	-0.082490206	-0.082490206	0.2364602	-0.009977703	-0.28254893	-0.0101766605	-0.089903854	0.03562703	0.17858498	0.054504503	0.054504503	-0.16308694	0.36484462	-0.06578973	-1.0071186	-0.21862273	-0.1885655	-0.23388948	-0.43092632	-0.34553483
Q3UU29_MOUSE	-0.21296895	0.92957014	0.78703105	0.6954006	0.12221524	-0.13164401	0.22478694	1.199444	0.7132866	0.5961031	0.81214	1.3084449	-0.2867134	0.15885058	0.5399408	0.124903254	1.1283342	-0.034753412	0.1985603	0.5777039	-0.7406129	-0.21705098	-0.9857254	-0.61959755	1.010541	-0.15938404	-0.077589944	-0.14741139	0.89950967	-0.25153875	-0.67422986	0.29474327	-0.72102404	-0.40863973	-0.87126666
Hmg20b	0.11567477	-0.46928772	-0.15612985	-0.12136443	-0.3238573	-0.19052191	-0.12417941	-0.17364809	-0.42998785	-0.41008827	-0.0921182	-0.07635088	-0.17364809	-0.35014182	-0.13863772	-0.24051733	-0.17180458	-0.15512584	-0.3312828	-0.6639684	-0.46115148	-0.1251023	-0.18243547	-0.034336828	-0.25702783	0.6174413	0.19363359	0.17593159	-0.3565635	-0.15520026	-0.013844404	-0.03320973	0.26513153	0.11488891	0.24919
Nrip2	0.38207737	-0.6200743	-0.1688878	-0.7840899	-0.5445672	0.5541015	-0.7058169	0.33786964	-0.4854268	-0.9438569	-0.563652	-0.567889	-0.7246145	-0.41119844	0.007571791	-0.611338	0.4598689	-0.70903474	0.21551305	1.6334231	1.6663445	-0.053133644	0.32001978	0.16925877	0.08775921	-0.21862803	-0.4946015	-0.44478238	0.37276074	0.19685343	0.41382498	-0.10032507	0.581444	0.38389245	0.44604895
Rab35	-0.26607603	0.26133546	0.33757105	0.7775852	0.48372787	-0.18132977	0.11983977	0.21098766	0.3950196	0.60002995	0.42494324	0.7561492	0.31509605	-0.17074496	0.017187988	0.10270606	-0.8264105	0.38036975	-0.109344415	0.11790621	-0.38708797	0.6903561	0.5141339	0.064607985	-0.46710935	0.023525774	0.21210349	0.41398525	-0.7048009	-0.7597654	-0.21379699	0.33784544	-0.48873818	-0.04021682	-0.04021682
Tmem49	-0.07608561	-1.0358921	1.2504356	-0.87278587	-1.0516766	-0.27548343	-0.04369489	1.585345	0.43172613	-0.08327255	-0.17294094	0.87915677	0.09332459	0.05979453	0.19580853	0.55821836	-1.1253986	-0.5440444	0.24635172	-0.07844841	1.3962097	0.74359196	1.1987866	0.45918712	-0.3766937	0.45836705	0.09135106	-0.1141393	-0.36808056	-1.1242268	-0.25971806	-0.84296113	-1.3589027	-0.8268497	-0.8073193
Nptn	-0.34432542	0.045621105	0.95419806	-0.14341272	0.15524559	-0.19082235	0.14560533	-0.23521647	0.23510347	0.14560533	0.30910406	0.15710096	0.0	0.0	-0.18780588	-0.30645037	-0.39133927	-0.3624844	-0.32025617	-0.39133927	-0.31591943	0.092165306	-0.4016493	-0.44650355	-0.14599442	0.18340729	0.29686534	-0.07439047	0.0019604147	0.10248729	0.15570128	-0.07951518	-0.30692568	-0.22153418	-0.18874425
Pcgf3	0.047263388	0.27553236	-0.32713214	0.52847797	0.017516043	-0.1655179	-0.5232467	-0.077722296	-0.8469884	0.13474941	0.08330265	-0.09378215	-0.14306305	0.42738906	0.29585946	0.5534187	0.69440883	0.85879564	0.68442476	0.15221146	-0.56436235	0.47721675	0.12107295	0.3306681	0.4484621	-0.284254	1.225715	0.12546968	-0.31282315	1.139274	0.059930593	0.5627308	0.14889203	0.423067	0.29031178
Oxt	0.16773595	0.24573846	0.10633541	0.12709397	0.06390014	-0.5849625	-0.3479233	-0.14438991	-0.3923174	-0.28379297	-0.28379297	-0.4150375	-0.12553088	-0.15781806	-0.012387622	0.02660651	0.22405258	-0.29532158	0.06457436	0.3460098	0.003122091	0.5159348	0.08851358	-0.032501817	0.6622591	-0.31349334	0.189007	-0.07063681	0.2553495	0.58700633	-0.09311341	0.447455	0.18892196	0.34227273	0.54548705
Atp6v1c1	-0.33844844	-1.0462677	-0.6677561	-0.47742486	-0.7832333	-0.24575642	-0.053111337	0.5197783	-0.18521488	-0.16558607	-0.33064532	0.017277991	-0.18521488	0.3143916	0.49238992	-0.2705709	0.04258699	-0.2705709	0.02488499	0.06685824	-0.025064254	0.10204767	0.44125375	-0.18552892	-0.1257689	-0.16012041	0.3955775	0.3955775	-0.44769698	0.14372188	0.6862491	-0.42564377	0.53902316	0.15931873	0.12795456
Fbf1	-0.0061778743	0.1706999	-0.16516739	0.7849567	-0.17924258	0.25656492	-0.33652547	-0.5187288	0.08461223	0.08461223	-0.21916851	-0.23048383	-0.39898956	-0.2676556	-0.009343616	0.28873774	0.34532127	0.33604345	0.24974361	0.363029	0.14063658	0.85191554	0.0073700417	0.55036026	-0.18217698	-0.14370282	0.10022276	-0.23512585	0.45803538	1.2444597	0.35137495	0.63487345	1.1480913	1.0086883	0.52952045
D4Wsu132e	-0.3052762	-0.75462806	0.82928175	-9.135711E-5	-0.6452346	-0.008474004	0.24781634	0.020969775	-0.35775006	-0.39615104	-0.4185623	-0.7257438	-0.25587043	-0.043198116	0.36484167	-0.2676604	-0.79054284	-0.416445	-0.12949796	0.4544961	0.6372853	0.11994037	0.08382095	-0.06142478	-0.58852315	-0.055582862	-0.53107285	0.25194007	-0.2380259	-1.2119242	-0.87312233	-0.61890197	-0.51802737	-0.9569949	-0.6721138
Acaa2	0.98344964	1.0513917	-0.4410046	-0.06198008	-0.123083375	-0.6170237	-0.05933414	-2.247267	-1.1738939	-0.52924305	-0.19390386	-0.14633818	-0.169925	0.012488981	-0.16903116	0.031024933	-0.35707802	0.20046262	-0.12732613	-1.0985148	-0.26843986	0.032729678	0.573661	0.40981093	-0.191953	0.59861565	0.49051067	-0.057651915	-0.5387252	1.2984624	0.4106625	0.27400538	0.6140622	0.6489327	1.0757649
Scoc	-0.3769726	0.25042516	-0.033670854	0.8190331	0.11152706	-0.11745758	-0.07932245	-0.481869	-0.41701788	0.24009442	-0.017921908	-0.41701788	-0.20371331	0.021677649	-0.19622739	0.087565586	0.5976233	0.18107747	-0.105079494	1.128437	-0.38761964	0.19536251	-0.40554154	-0.2517362	0.19204019	-0.05264491	-0.34747934	-0.33911586	0.53459495	1.2193149	0.7153521	1.2625126	0.7642617	1.052128	0.43479997
Trap1a	-0.19538313	0.054230753	-0.22780462	0.41079584	0.107179634	-0.63873374	0.03476542	-0.45066142	-0.34260166	-0.32780465	-0.4830829	-0.17433017	-0.43471986	0.36992383	0.4739469	0.27231306	-0.2630187	0.28666833	-0.22179602	-0.024446964	-0.04038851	0.5011814	0.14018373	0.16819811	0.2795365	-0.19208454	0.102658734	0.3864517	-0.23107867	0.18579642	0.38193896	0.14315209	-0.12566467	0.0842584	0.007090543
Bpnt1	-0.4704207	-0.3685411	-0.45293328	-0.6381481	-0.19861607	-0.5254615	-0.46133116	-0.36040226	-0.12691212	-0.59257567	-0.11042399	0.0	0.0	0.0	0.0	-0.48315746	0.05741093	0.22733593	-0.18770157	0.30533844	0.14487377	-0.41616595	-0.2764412	-0.10898445	-0.3215291	-0.21134616	-0.93695736	-0.41808408	-0.59365565	-0.30260685	-0.87376356	0.0068036374	-0.07119887	-0.8260864	-0.616633
Csf1	0.017983086	0.47583368	0.03526108	-0.053275596	0.11867709	-0.13210353	0.07038933	0.9909549	0.44625622	0.36457244	0.72246605	0.68929917	0.169925	-0.2703465	-0.167253	0.28462127	-0.8288368	-0.040340886	0.019160127	-0.20764345	-0.25655305	0.3117307	0.5859057	-0.07013993	-0.24504952	0.095987394	-0.30394322	-0.17008747	-0.7459478	0.08481115	0.13317417	0.4197954	0.10111296	-0.08921825	-0.982303
Mlstd1	0.7279845	0.25233167	-0.13662516	0.20490634	0.019132508	-0.059020516	-0.31509605	-0.6079725	-0.87193495	-0.3226892	0.13916275	0.15017574	-0.3418488	-0.023647135	-0.5907984	-0.5258986	0.16113582	-0.34706947	-0.35081187	0.2336157	-0.106234305	-0.35431838	-0.310375	-0.35729608	-0.06853387	0.62246054	0.14801875	-0.14468321	0.102626845	0.36307067	0.024195326	0.4265497	0.23526889	0.1481469	0.5235353
Ccbl1	-0.25314608	0.10744362	0.07942925	-0.101142995	0.10744362	-0.37125582	-0.20831724	-0.45187426	-0.37125582	-0.50250036	-0.03683677	-0.468553	-0.18057224	-0.3309703	0.02961943	0.11053943	-0.6047311	0.43770418	0.057100166	-0.21897936	-0.30050924	-0.14181149	0.10611602	-0.7044062	0.23208506	0.23208506	0.43002445	0.43002445	-0.06530085	0.27228516	0.039307985	0.12589566	0.039307985	0.024357643	-0.021446047
Orc6l	-0.56866586	0.34225062	0.6098723	0.47389463	-0.19748265	0.092824034	0.092824034	0.22760071	-0.44579974	-0.07977907	0.04051516	-0.22696514	-0.7802188	0.06903658	1.7943203	0.8495499	0.9382075	0.65011567	0.61468613	0.4660129	0.6581638	0.5981164	0.04172308	-0.2709527	0.21469681	-0.3906719	-0.07121205	-0.20575418	-0.14729445	1.1736583	1.6223265	0.6067296	0.11501656	0.010522391	0.14617749
Itgb1bp1	0.13461211	0.5773946	0.56705266	0.22947131	0.43679628	0.08835588	0.30050912	0.5594274	0.23749931	0.39592868	0.23749931	-0.17753819	0.030057235	0.24818937	-0.22773036	-0.100818254	0.0017514818	0.110685855	0.19969086	0.184119	-0.19072941	0.029396402	-0.2722593	-0.4317375	0.50343597	0.034882933	0.29511872	0.29511872	0.45410824	-0.47876242	-0.92622143	-0.37070268	-0.82086843	-0.76116216	-0.08797248
Pde7a	-0.7383168	-0.47338283	-1.2537048	-0.93995064	-1.0559744	0.06737544	0.28112188	0.76992345	0.039683703	-0.553691	0.15257776	0.056362443	0.23790981	1.2197174	1.4676448	0.61440176	0.6655171	0.3560898	0.679149	0.13138457	-0.22616744	-0.31128407	-0.036342885	-0.35991883	0.2754254	-0.47205806	0.0032799526	0.47417068	-1.1761678	-0.15857548	0.6857737	-0.26633164	0.13688041	-0.3449886	-0.7191538
Hint1	0.2743998	0.20944434	-0.27029884	-0.2440673	0.9671414	0.05324202	0.14438991	-0.18491772	0.40414917	-0.04405518	0.25760052	-0.30039492	0.27563444	-0.4845036	-0.62200713	-0.2948424	-1.1554394	-0.11796463	0.15887557	0.07652062	0.15128839	0.31634763	0.4045748	0.5772142	-0.46722093	-0.18580799	-0.39155665	-0.5707255	-0.5353924	-0.20621139	-0.07421584	-0.88947594	-0.08212104	-0.41000658	-0.30451345
Mras	0.27604038	0.34367907	0.13043503	0.098158635	0.5050129	-0.020177882	0.19347973	0.019899558	0.18175043	0.22239242	-0.10383581	0.30039492	0.19930881	0.054519	0.0956577	0.2700821	-0.4634648	-0.03779575	-0.14324504	0.23340605	0.08323031	-0.44796094	-0.050625436	-0.09126742	-0.22247833	0.09391159	0.030386448	-0.55689734	-0.031215802	0.015261161	-0.17816778	-0.46906897	-0.15947169	-0.60580534	0.20996185
H2-Q1	0.13051367	-0.39851066	0.48764735	-0.22012338	0.12341323	-0.09008709	-0.34470266	0.47278664	0.8741571	0.29397205	0.29397205	0.6450913	0.14845206	-0.2596602	0.64622235	0.2684948	-2.0160706	-0.82937807	-0.10606247	0.14360885	1.0654879	1.627512	1.6606673	1.0320942	-1.1352168	0.5336943	0.38914424	0.5620188	-1.1458999	-1.2667704	-0.42000303	-0.18760401	-1.0623225	-0.7708847	-0.90956527
Ddx21	-0.13093051	-0.7448268	0.054535333	0.054535333	-0.46988562	-0.8952038	0.00329007	-0.4128433	0.09249168	-1.084789	-0.9261641	-0.4438702	0.18666263	0.1890846	-0.1801492	0.024209296	-0.20918888	-0.026578814	0.3425034	0.7271144	0.6047404	0.12521414	-0.4581005	0.14323783	-0.41680422	-0.5791225	-0.8737777	-0.13357371	0.031310678	-0.29153585	0.18995993	-0.5761654	0.18008518	-0.26971772	-0.035387825
Gatad2a	-0.40975174	-0.9688661	1.249524	0.19143887	0.10055979	-0.34202358	0.069192775	0.6954287	0.20433903	-0.8470338	-0.3953312	0.1917416	-0.055056654	-0.35152534	-0.06814832	-0.60090923	-1.8931527	-0.19068615	-0.14399661	-0.11023095	1.2950027	2.4913845	2.7924848	2.368961	-1.1476406	0.3806442	0.3806442	1.067568	-1.2592372	-1.4842678	-0.86846423	-1.0981987	-0.908897	-0.8823639	-0.6017728
Abhd1	1.2374012	0.36897853	-0.18659313	-0.61366034	-0.11156608	0.20805681	-0.16777462	-1.3271022	-0.35325444	-0.3014155	0.38722566	-0.059754744	-0.013838908	-0.30236515	-0.811261	-0.789631	0.9942247	-0.6389166	-0.10246363	-0.6053031	-0.4226768	-0.49714044	-0.43815413	-0.6254107	0.36131606	0.0747933	-0.23150857	-0.8198537	-0.37341106	0.7732613	0.4075699	0.4131835	0.44367388	0.9065921	1.3472694
Ggcx	-0.19890553	-0.0583072	-0.017665219	0.60682565	0.05081452	-0.7389139	-0.5560498	-0.6085172	-0.37851164	-0.5054237	-0.37851164	-0.97108734	0.41357654	-0.055974267	-0.10806278	0.108255126	0.16202639	0.433831	0.12640248	0.094773546	-0.39904106	0.50981104	-0.04796663	0.06306469	-0.43539312	0.03969175	0.2957901	0.3801823	-0.35132888	1.578877	0.113213375	0.6437281	-0.1361461	0.44881642	0.4397142
Pdcl	-0.5305796	-0.09273226	-0.40936604	0.26936626	-0.3321982	-0.6836468	-0.15952983	-0.6029589	-0.3389188	0.13279888	-0.5849625	-0.04439412	0.11088411	0.31073987	-0.058305506	0.5168892	1.2624539	0.6657526	0.015695075	1.1653945	-0.026556822	0.44092333	-0.5097658	-0.40146622	0.8217882	-0.7140649	-0.4356621	-0.2604389	0.90713376	0.8182908	-0.32760692	-0.04922024	0.05912948	0.6893519	0.5609718
Tspan13	-0.050683502	-0.894049	0.4520897	-1.1155169	-0.82101977	-0.18770716	0.37406573	1.3762904	0.66721094	0.6562675	0.5260688	0.972325	0.22897257	-0.1629952	0.08973293	0.44654533	-0.3656918	-0.39035386	0.23870121	0.22881411	0.8803814	0.2538085	0.07836648	0.28916377	0.21000884	0.5187838	0.21726465	0.012853711	0.45882937	-1.2993497	-0.885454	-0.8415792	-1.3363439	-1.0562359	-1.5316681
Golt1b	-0.18498193	-0.37328547	0.2571917	-0.24083517	-0.15486194	-0.2768402	-0.078426644	0.19930881	-0.046542585	0.21254463	0.022720076	-0.24935947	0.1724672	0.3121996	0.15509865	0.21143663	-0.67639565	0.70560706	0.44344413	0.04732471	0.1780284	0.3987971	0.3692528	0.2554329	-0.69567215	0.5229681	-0.025820753	0.014821231	-0.57014126	-0.68716455	0.0383963	-0.19203344	-0.16805458	-0.5261021	-0.23290573
Pdlim7	0.22460008	-0.15196326	0.2439654	-0.12687229	0.059540838	0.38994652	-0.025090981	0.29176614	0.51705843	0.61775243	0.18641312	0.2081082	0.22948185	0.08079498	-0.005361664	0.08079498	-0.050449554	-0.12083888	-0.050449554	-0.61911356	-0.2711903	-0.46383536	0.008917629	0.3137722	0.042954993	-0.1618648	-0.113770515	-0.21161784	-0.21161784	-0.2646885	-0.11531087	-0.11531087	0.14377636	0.10369891	-0.0918519
Shkbp1	-0.11322933	0.13224672	0.6049997	0.1993609	0.020037208	0.15391268	-0.009586049	0.40545145	0.110323414	0.14529955	0.5097881	0.47584078	0.17944777	-0.045656815	0.20273082	0.12717979	0.26750106	0.014285726	-0.099096075	-0.20865405	-0.54707026	-0.05927642	0.3228692	-0.18265884	-0.26354474	-0.0024199372	0.5535912	0.007102837	-0.32196143	-0.24941252	-0.33687538	-0.16695037	-0.6089549	-0.20759235	-0.15696628
H19	1.0362633	0.8027373	-0.39483395	-0.1092477	0.12403936	0.34925407	0.20794126	-0.7196728	-0.91670966	-0.014989174	0.31968963	0.25243318	0.56620157	0.092501454	-0.7855812	-0.33249506	0.2512556	0.14041823	-0.46963525	-1.1586385	-0.6858048	-0.28466812	0.1153255	0.01676167	-0.20698552	0.66711825	0.23591179	-0.13258313	-0.11739672	0.7736201	0.36957046	0.3363527	0.47507763	-0.03456225	1.1269693
Ankrd12	-0.9892722	-0.59046096	-0.74534655	-0.7027022	-0.7647119	-0.6675442	0.12264939	0.39405805	0.21482532	0.09628086	-0.14749467	0.26641706	0.15950184	0.3958023	0.36084244	1.0625379	-1.1344173	0.88653314	0.03209309	-0.19851518	0.34845006	0.6031561	0.9625589	0.6932964	-0.4701923	0.83847857	0.5545604	0.24593717	-0.54147357	0.12183671	0.1117655	-0.4662655	-0.2222142	0.35102335	-0.33649763
Gm129	0.42474857	0.25785127	0.5688498	-0.08636489	0.39411697	0.67713237	0.4484605	0.094517596	0.13613668	0.12928301	-0.015106892	0.058893688	0.2854022	-0.50725836	-0.5163606	-0.16192982	0.31941006	-0.27324685	-0.6402322	0.43642777	0.5007624	-0.45934486	-0.13218012	-0.34185132	0.34363872	-0.06161775	-0.42976886	0.026609432	-0.06161775	-0.42422044	0.22093683	0.19292247	-0.020071257	-0.32975575	0.30839968
Tank	-0.042964604	-0.3201699	0.18020242	-0.49462068	0.007661469	0.19814487	0.7078192	0.2730185	0.38773015	-0.008037319	-0.18351407	0.3122779	-0.14755718	0.23316343	-0.22771935	0.09527307	-0.029097619	0.37663212	-0.41505063	0.43268186	0.4630555	-0.21065122	-0.11781425	0.153371	-0.039016686	-0.5874163	-0.30858317	-0.1026085	0.15214643	-0.39352006	-0.32991987	-0.71544814	-0.21414357	-0.5387658	-0.2690055
Slc39a14	-0.045174334	-0.38756654	0.28081197	-0.38756654	0.3596674	0.13588342	-0.07306346	0.3183615	-0.36257008	-0.11103131	0.16794464	-0.054447785	-0.169925	-0.45964727	-0.18588646	-0.6677555	0.044119153	-0.59499913	-0.54845655	-0.044019714	-0.2793978	-0.6058986	-0.47465408	-0.22562653	-0.17237855	-0.079269156	-0.49430665	0.1105554	0.2957703	-0.21315819	0.56866163	0.16340517	-0.31812775	0.020040983	0.08323481
Nos3	0.406921	-0.06614863	0.07721554	-0.27425683	-0.17804152	0.18057224	0.28293395	0.1591986	0.18057224	0.32192808	0.46814883	0.5688428	0.46814883	0.37233523	-0.21978705	-0.15659323	-0.057057552	0.10644118	-4.7402503E-4	-0.37487864	-0.7468474	-0.3107483	-0.3107483	-0.35318357	-0.16876152	-0.04502615	0.05055151	-0.12632625	-0.30411336	0.095546916	0.06199436	0.23756592	0.43396315	0.22245903	0.33910394
Ltb4dh	0.0012536729	-0.16448353	-0.044189297	-0.09111035	0.034420535	0.18866156	-0.010647244	0.20715791	-0.032180406	-0.29304698	-0.12167855	-0.05403984	-0.18057224	-0.23457108	-0.07784558	-0.2464452	-0.11002599	-0.3839487	-0.2949437	-0.04238787	0.024209881	-0.26288822	-0.05379263	-0.076876245	-0.51826835	-0.6037864	-0.6148416	-0.7545664	-0.3892819	-0.7335676	-0.046725456	0.048431776	-0.3631991	0.078805424	-0.28376466
Magoh	-0.48837692	-0.41437635	0.4278842	0.27012184	0.17743984	-0.63667756	-0.2589762	1.082274	0.3945734	-0.13479678	0.7611454	1.0268416	-0.08365793	0.4269693	0.37914076	0.5616188	-0.5116302	0.32125986	0.26095933	0.44328862	-0.62509835	-0.18231584	-0.1926578	-0.8038042	-0.08072159	-0.8654536	-0.74230534	-0.5349804	-0.8654536	-0.21306688	0.038912337	-0.32762665	-0.22412206	0.06639308	-0.73869526
Ghitm	0.40603593	0.4740444	-0.8978394	-0.77949005	-0.49029645	-0.20024489	-0.2266096	-0.38585746	-0.041002974	0.17580841	0.40680256	-0.46734896	-0.08053134	0.724139	-0.52069086	0.27953964	-1.0534686	0.54883677	0.2546537	-0.5150383	-0.6975828	1.3486402	0.4730876	1.0530735	-0.642633	0.4390242	0.78430533	-0.1147949	-0.4252154	1.6744391	0.15678647	0.23144749	1.2567331	2.1868572	1.3147225
Picalm	0.01797836	0.47029024	-0.10141037	1.1826856	-0.72072434	-1.1530443	-0.295243	-0.7160398	-2.0573332	-0.29237196	-0.06956985	0.016301813	-0.8874082	-1.0310832	0.3687679	0.662951	-0.1327786	-0.43858704	-0.54242283	1.3694328	0.59225017	1.566533	0.7785088	0.70025736	-0.52383405	0.039433386	-0.5601759	0.115133114	-0.2441484	1.5722814	0.5997146	1.1846771	0.5848157	1.372786	0.03924663
Ap1b1	-0.022148898	0.052105658	-0.001971015	-0.20035246	0.22470877	0.44781253	0.31767863	-0.04854385	0.22087619	0.169925	0.0724085	0.30914193	0.28322455	-0.12704253	0.1938728	-0.048240967	0.114744134	-0.1997116	-0.42387965	-0.4286364	0.06048255	-0.36535016	-0.2016303	-0.23518287	0.44556102	-0.06345262	0.10647238	0.03052353	-0.21442851	0.41011414	0.20133552	0.19131677	0.16083616	0.059832845	0.5302356
Cd34	-0.21670175	0.36029005	-0.011443677	0.92242676	0.51189345	0.76423854	0.4012052	0.43010136	0.46243203	0.49795845	0.20498174	0.19057867	0.010971118	-0.05181117	-0.663379	0.17809352	1.2882164	0.022908185	-0.018644305	-0.21209994	-0.24201553	-0.9031497	-0.75071216	-0.9744084	0.10751997	-0.39637092	-0.24495922	0.017187648	1.2465389	0.61002785	-0.008409362	0.61002785	0.07066221	0.34963816	0.17574425
Irf1	-1.1437447	-0.6719212	1.5736065	-0.35506406	0.18028799	-0.5163982	0.53296787	2.1475277	1.5664021	0.86515385	1.0063695	2.1354709	0.26019445	-0.5093362	0.667653	-0.13245964	-1.5074061	-0.586695	-0.42494395	0.060623143	1.0572325	0.8995607	1.5255859	0.96615845	-0.15379788	0.34266722	0.55686784	0.75329953	-0.21075375	-0.8676444	-1.1292295	-0.81427103	-0.9885692	-0.849633	-0.7797552
Cd48	-0.305534	0.22375053	-0.39624757	0.28341937	0.31235313	0.48603827	0.7657865	0.1845958	1.1210647	-0.64171726	0.24364015	-0.4079201	0.16563764	0.619135	-0.14148182	0.40317932	0.89093965	1.3553967	0.97307795	0.14656949	-0.03939472	-1.2529272	-0.28769258	0.2878559	0.44763246	-0.8954415	0.032594953	-0.64293474	0.3852359	-0.16267617	-0.95117205	-1.0691354	-0.58001643	-0.38621953	-0.3308765
Cs	0.6785813	0.69290227	-1.0240589	-0.10341155	-0.25348094	0.6687247	0.4080328	-1.2094309	-0.9444643	0.24977463	0.19979423	1.4162464	0.6772654	0.07281228	-0.80726135	-0.22258091	-0.37101507	-0.31791127	-1.0808264	-1.8010739	-0.70421237	0.26128876	0.44145334	0.6909771	-0.06795702	0.55500275	0.92105454	-0.048460845	-0.7900268	1.0558548	0.70259	0.3044075	0.75646955	0.47537243	1.2261449
Poll	0.48483086	0.09917717	0.23244369	0.075718194	0.18937497	-0.36040226	-0.63911825	-0.6872126	-0.7884959	-0.7369656	-0.2300056	-0.5474878	-0.6156593	-0.11359114	-0.59512407	-0.5416848	-0.568157	-0.075117	0.43184298	-0.29768053	0.3200719	-0.089572325	-0.29768053	0.5167638	0.32898512	0.13888223	-0.080127545	0.21795382	0.25592166	0.1955157	0.2444253	0.019358749	0.21200383	0.48049265	0.17883696
Ctnnal1	0.80304587	0.37747002	0.0671299	0.27218112	0.87073267	-0.03476542	0.0048987996	-0.84212035	-0.08073127	-0.3354862	0.59149057	-0.16075335	0.33560303	0.13531686	-0.17935368	-0.06030101	0.7545167	0.022954494	-0.04138015	-0.7570654	-0.39395574	-0.48354453	-0.15760337	-0.08568819	0.13751018	0.010442716	-0.42067298	-0.60622865	-0.15763858	-0.22396153	-0.67833996	-0.87098503	-0.31538457	-0.55223113	-0.35641184
Ctsh	-0.88256377	-0.47954166	-0.36048898	-0.7394768	0.7023987	-0.4166255	0.8627345	-0.07826706	0.8757671	0.5050189	-0.5358148	0.6394691	0.99761736	-0.44241488	0.25364277	0.055515613	-0.8660965	-0.7983519	0.16817342	0.12899774	-0.7374191	-0.0063541075	-0.536212	-0.92586416	0.19165051	0.62648827	0.09030127	0.94519484	-0.06993468	0.38712332	0.08565931	0.5208747	0.2120366	0.3537647	-0.06408781
Nol7	0.27743763	0.009332242	-0.042382795	0.27321306	0.31491235	0.19010289	0.20780489	0.0694214	0.3055801	0.14487363	-0.5798915	0.2681054	0.22529231	-0.006745683	0.038062114	-0.2927169	0.62155324	-0.38434738	0.119543515	0.4031801	-0.5987525	-1.1992698	-0.9081647	-1.086502	0.53966296	0.09136302	-0.57581425	0.124625474	0.74878305	0.32483265	0.023065843	0.14712384	0.1525171	0.27130324	0.36719868
Dlg7	0.23058547	0.48327795	0.5275672	0.7652163	0.97659105	0.70860946	0.45325682	0.5155411	0.66652787	0.8841193	0.14277525	0.4028833	0.27268457	0.08009943	0.18701464	0.7896791	0.3147702	0.5316628	0.3042523	0.115393065	0.2670327	-0.017756244	0.06736037	-0.116722696	0.2994951	0.5100177	0.15188256	0.03574097	0.2142791	0.031590506	-0.13516304	0.9042112	0.10101191	-0.34336954	0.0059646983
Ogfod1	-0.6277039	0.07631129	-0.6103566	0.5370409	-6.9961185E-4	-0.8573564	-0.15459687	-0.6707604	-0.48209882	-0.692134	-0.6084761	-0.36161843	-0.1883676	-0.1805735	-0.104289904	0.12955603	-0.798551	0.39346772	0.13481176	0.6246429	-0.1784119	0.3710519	0.35556668	0.6417671	-0.16703998	-0.36238757	0.26054278	0.5094561	-0.011890329	-0.15356274	-0.3612204	0.1216171	-0.107269086	-0.16933005	-0.34322396
Gpsn2	0.13931051	0.06624705	0.12138861	-0.1671165	-0.1344503	-0.05246742	-0.05246742	0.10752846	0.4150375	-0.08853667	0.0671142	0.19264507	0.050626073	-0.45380947	-0.084942155	0.27860504	-0.093766004	-0.084942155	-0.15709195	0.20675981	-0.18854147	-0.80521286	-0.4929349	-0.6786804	0.15785865	0.24639532	0.053750247	0.08289659	-0.047890015	0.12968212	0.512626	0.25136068	0.046540886	-0.08121466	0.08276107
Cot1	0.23296614	-0.45508987	0.29048154	0.011423858	0.0867624	-1.2935284	-1.5226783	-1.1127295	-1.2687031	-1.1823545	-0.71822906	-1.2368709	-0.82554203	2.0796605E-4	0.4827666	0.15493056	0.12633567	0.26156995	-0.48579204	-0.22191124	-0.77216953	-0.9172198	-0.3926932	-0.4082062	-0.34516504	0.43688846	0.17118815	-0.13042618	0.098217085	0.023060774	-0.4915124	-0.30106822	-0.42279965	-0.13874994	-0.62851334
Ptges2	-0.21517125	-0.14958291	0.33584392	0.44602683	0.10003099	0.19639722	0.12928301	0.101538025	0.5339786	0.76376563	0.12928301	0.169925	0.101538025	-0.0919659	0.15512696	0.2706042	-0.3903072	0.6948602	0.36602375	0.38846788	-0.19649462	0.5690401	0.08643934	0.10606815	-0.89812183	-0.45754924	-0.4960234	0.049410746	-0.84749573	0.21817811	-0.23162481	0.5605703	-0.097323716	0.025533032	-0.28539607
Snx2	-0.69613415	-0.74132293	-1.4458671	0.18812378	-0.9302256	-0.89097613	0.34051853	-0.081014685	-0.23475492	0.419953	0.10902389	-0.70290375	0.06733799	-1.0088781	-0.78837776	0.20593114	0.5627876	0.07468661	0.47560298	1.1421684	-0.40476367	0.58818156	-0.17735317	0.3208977	0.711722	-0.34609863	-0.7593495	-0.4750465	1.1823518	0.7877787	0.6189299	0.70810044	-0.22519916	0.9847239	0.6092148
Als2cr13	-0.41350996	-1.2475648	-0.14997886	-0.392794	-0.6078594	-0.68229747	0.07894174	0.02732763	-0.02455014	-1.0579474	-0.4384876	0.0080914125	0.10784224	0.056970824	0.22493963	-0.38470182	0.3011896	0.10456028	-0.11322911	-0.14959629	0.8140272	0.09945495	0.17891859	-0.021478767	0.17465252	-0.57447493	-0.9802129	-0.094146	0.67385423	-0.8616725	-0.38689294	-0.8546178	-0.1612328	-0.5915834	-0.5200774
Actb	0.12242705	-0.27672368	0.27067763	-2.6804302	-2.153934	0.7681933	0.00746587	1.8189775	0.45910615	2.178326	1.5347393	1.860795	-0.026604805	0.27296183	0.764428	0.71402687	-2.3746223	-0.18355455	0.49142444	0.40663934	1.0037994	1.5317165	1.9135363	1.1145974	-2.5388353	0.5605569	0.36303404	0.5985259	-2.2898364	-1.2501776	-0.2380942	-0.11406823	-0.9245502	-0.85248744	-0.99130046
Bcorl1	1.1510388	0.9488808	-0.36903423	-0.2815714	0.18896122	0.50352246	0.4150375	-1.0292646	-0.88318634	-0.17209937	0.43660286	0.27361774	0.4870813	0.17489143	-0.9844361	-0.47939715	0.23548594	0.123712696	-0.51639134	-1.5971057	-0.7098736	-0.2515087	0.085704125	0.1962348	-0.38867792	0.5911442	0.3994664	-0.019444114	-0.2247022	0.8314241	0.2464616	0.28598997	0.6208571	0.19893323	1.239767
Chd4	-0.57308793	0.5879993	0.37449202	0.5028937	0.6938315	0.16223966	-0.1865573	1.2352191	-0.016519016	-0.3585229	-0.9077494	-0.46414277	-0.8685088	0.18273655	0.6018314	-0.051581644	-0.5750057	0.57778984	0.0060761827	0.8390541	0.024316303	-0.25982714	0.07410837	0.17401478	-0.22001375	-0.67551327	0.114043176	0.11154212	-0.48809695	-0.9754459	-0.6798375	-0.38363624	-0.722974	-0.8443208	-0.19361207
Abhd4	-0.19703144	-0.0043863594	0.7235341	-0.07364902	-0.4497975	-0.2048198	-0.33257535	-0.25457284	0.16046467	-0.2048198	0.40439025	-0.50250036	-0.08746284	-0.047747128	-0.5651463	0.49034876	-0.53713197	-0.45621198	-0.30683434	0.12446421	-0.27689835	-0.050622497	-0.1719288	-0.27689835	-0.3768652	0.013081309	0.15747122	-0.025392838	-0.2806499	0.7075697	0.18779136	0.23901668	0.992661	0.992661	0.7552664
Pcdh7	0.03294971	0.19959958	-0.18944271	-0.08990704	-0.18944271	-0.085729875	-0.37851164	-0.3428877	-0.27417496	-0.14585087	-0.61297685	-0.37851164	-0.4150375	-0.3522724	-0.25273672	-0.31832507	0.18614753	-0.19000097	-0.31832507	0.37972552	0.37972552	0.046301782	1.0318022	0.35664192	-0.2642157	-0.001181313	1.6426749	0.52238065	0.11429591	0.4422614	-0.0051975856	0.34272572	0.3167305	0.1203333	-0.107077196
Ndufc2	0.27268422	-0.009254137	0.40318626	0.119732305	-0.1058274	-0.19043066	-0.5733745	-0.34933424	-0.096215315	-0.42021775	-0.7842713	-0.12976788	-0.07155326	-0.051602703	-0.3891036	0.034297373	0.42621765	-0.68608534	-0.23040585	-0.24668422	-0.07124222	-1.0602711	-0.7559371	-0.4251851	0.41901997	0.7600569	-0.19241475	0.097091876	0.971561	-0.6016418	0.03307374	0.18385369	0.008411682	0.116214976	0.4265551
Smad7	-0.6380536	0.010781115	-0.41820782	0.347027	-0.24998312	-0.75042784	-0.11138868	-1.0546196	0.28666148	-0.4867674	-1.3467057	-0.43452355	-0.65591025	-0.7261062	-1.0443773	5.7009846E-4	-0.6477183	0.107169166	-0.18828672	0.66326207	0.47061703	0.8916334	0.4464507	1.2398124	0.36113948	-1.3382429	-0.53678864	0.6856038	0.7548665	0.5441133	0.073137626	0.3856407	0.052865233	0.9285711	0.7385727
Gmppb	-0.024583595	0.01289111	0.17043239	-0.043692417	-0.06305774	-0.2973859	-0.28010792	-0.42449784	-0.6280312	-0.462972	-0.44360664	-0.3686446	-0.48260078	-0.56781244	-0.175495	-0.50172323	-0.35835904	-0.45928797	-0.48034957	-0.07566886	-0.07566886	0.2689793	0.70193875	0.25083196	-0.44927272	0.3471939	0.946656	0.45930427	-0.39951968	-0.1285089	0.3354382	0.38854954	0.58336574	0.013510107	0.22296347
Atp5a1	-1.0190535	-1.6926472	-0.15755399	-2.4415855	-0.41675362	-0.22304864	0.5777276	0.6244377	0.1775589	0.005892568	0.4481149	-0.30092353	0.21195136	1.0326027	1.59203	0.6901506	-0.98990476	0.69297945	0.29153687	0.17766006	0.119414926	0.3066465	1.190576	0.86285	-0.7988369	1.1149853	1.1551825	1.527473	-0.72401375	-0.1454807	0.3394114	-0.5000536	-0.24822772	0.11880063	-0.07607186
Hars2	0.07867129	0.11343671	-0.005862222	-0.34028125	-0.10895572	0.20645088	0.080919996	0.35484272	0.18220334	-0.19264507	-0.10052688	0.23029763	0.14505033	-0.2985067	-0.23508132	0.007119589	0.10840292	-0.23508132	-0.21965127	-0.107602075	-0.37769124	-0.32219613	-0.4955277	-0.6071731	0.20318118	-0.17003614	0.14914134	-0.19778113	0.10440303	-0.36419353	0.16491573	0.018526245	0.30930564	0.11338543	0.3320257
Psmd10	0.24121647	-0.01998128	0.42232916	0.055120174	0.13971035	0.041027267	0.1324503	0.42540422	0.79141337	0.63047713	0.08528519	0.4322742	0.78606015	0.3051307	0.20901254	-0.15959394	-0.29826453	-0.42808276	0.1785748	0.13234608	0.09623578	-0.16946043	0.14525618	0.12258711	-0.07685459	0.3730129	-0.055321425	0.10626772	0.31080648	-0.22467774	-0.029523194	-0.26130667	-0.07952258	-0.1772424	-0.12380314
Ptp4a2	-0.1489152	-0.6674745	-0.56224775	-0.7146716	-0.71635604	1.2541641	1.4191374	1.4425659	1.3304931	1.2731056	1.6731683	1.3454849	1.637069	1.0772725	0.85247445	0.75726616	-0.34725058	0.360516	0.35497478	0.4926368	-0.7658123	0.2730704	0.63421893	0.78775984	-0.41060066	0.22115603	0.8088086	-0.30291086	-0.57106537	-0.57173055	0.40657434	-0.46218112	-0.3648013	-0.4717165	0.113883674
Smad6	0.17795001	-0.1699733	-0.4330077	0.08941334	0.10756068	-0.21473885	-0.2508081	-0.6719458	-0.6966078	-0.40484172	-0.42530584	-0.7732291	-0.467126	-0.084513165	-0.12633334	-0.12633334	-0.06404906	-0.28305885	-0.06404906	-0.21385054	0.07060284	-0.47688496	-0.21385054	-0.106935345	-0.25876135	0.32620117	-0.060821965	0.04609324	-0.30183005	0.048549343	0.20609061	-0.12832841	0.011074639	0.31773597	0.57050204
Stk38	0.4998805	0.37573123	-0.007173641	-0.49565434	0.04156647	0.31994462	0.43122795	0.08254081	-0.08154635	0.0958499	0.8359915	0.1719686	0.36461368	-0.16204238	-0.14795575	-0.28382474	0.50730336	0.026763774	0.026763774	-0.6984818	-0.4995171	-0.51118004	-0.197708	-0.37282512	0.04889571	0.26810962	-0.18448997	-0.4249818	-0.12332609	-0.4193579	0.036270376	-0.095955916	-0.20083283	-0.068716094	0.2139406
Tfb1m	0.20219229	-0.051564306	0.18659543	-0.070179984	0.0028834792	0.647119	0.5200071	0.8867894	0.5758603	0.6983443	0.4815329	0.6296316	1.0922585	0.7956144	-0.14596888	0.28614214	0.88797843	-0.3683613	0.1246787	0.29628533	-0.05650372	-0.89091766	-0.32344258	-0.75816244	0.52971876	-0.4429739	-0.2730489	-0.35551107	0.36438102	0.01677628	-0.42616722	0.049566217	0.033264402	0.01677628	0.2603333
Pex19	-0.26180556	-0.31677204	-0.62823313	-0.4954779	-0.04907625	-0.013939191	0.14505033	-0.0710831	-0.17687777	-0.0710831	0.169925	0.1324503	-0.056583527	-0.17636839	-0.07483035	0.05884808	-0.30189925	0.020028831	-0.047085363	-0.39396796	-0.2881733	-0.5424905	-0.07203986	-0.57767993	-0.061410084	0.2161239	0.19187634	0.2865132	0.11658822	0.5159839	-0.05490345	-0.18681513	0.065950945	0.039955735	0.47776455
Nucb1	0.12251938	0.05838904	0.05838904	0.004949784	0.19589257	0.4355016	0.040641986	-0.0848889	0.14373548	0.31917748	-0.2548139	0.013674937	0.0	0.0	-0.025116008	0.021426579	-0.37089086	-1.0978724	-0.4322914	0.021426579	-0.45434505	-0.62767667	-0.09480266	-0.4009058	0.1575845	-0.84824574	0.038543675	0.34269705	0.5323583	-0.7181852	0.32071593	0.3947165	0.14807653	0.38437456	0.78113335
Txk	-0.2260417	-0.7379407	-0.07497574	-0.10912396	-0.3532769	0.78269285	0.18344614	0.8722445	0.6872126	0.892144	0.43023992	0.6872126	0.07155326	0.41535768	0.6553085	0.35932365	0.495528	-0.26546484	0.68410575	0.048874535	0.24151962	0.056487717	0.07159461	-0.21874714	-0.40345743	0.06668467	-0.33419478	0.13341078	0.30242985	-0.55540735	-0.32304466	0.034216516	-0.56948256	-0.48702037	-0.39641783
Sphk1	0.40675518	0.5616408	-0.12857655	-0.55527693	-0.37085238	0.6833276	0.30284736	0.6963838	0.25951993	0.31135884	0.6434349	0.6568554	0.50188076	-0.10509074	-0.027922874	0.31785196	-1.1210322	0.24509563	0.76649296	0.07290584	0.1569701	0.99890524	1.0729058	1.3299165	-0.6439403	0.6240948	0.7575081	0.69234306	-0.4740153	-0.8465165	-0.46614608	-0.9124797	-1.0084041	-0.6579069	-0.2375751
Srgap3	-0.28926533	-0.0767207	2.4128234E-4	0.36281136	0.36281136	0.5449961	0.3546649	0.37304342	0.27871603	0.4615801	0.37304342	0.091630474	0.39119077	0.24549778	0.15357529	-0.09435223	0.39750087	-0.23637123	-0.36643177	-0.14019224	-0.32363838	-0.097756974	0.04164608	0.09749931	-0.104101546	0.1790705	-0.25032228	-0.5484036	-0.28931642	-0.18272379	0.08031061	-0.2758332	-0.095260955	0.32823813	-0.028918458
Riok1	-0.45961463	-0.56054354	0.92189324	-0.87725395	-0.07213287	0.5952833	0.5580792	1.29414	1.7089512	0.3369425	0.27775592	1.0533787	0.39379635	-0.51252604	-0.2758258	-0.32408097	0.7523711	-0.60489005	-0.4013567	0.4216331	0.7494538	-0.49240994	-0.130252	-0.18914568	0.33513907	-0.26893225	-0.681834	0.285793	0.5772824	-0.6346198	-0.4525851	-0.38826412	-0.3924641	-0.6904076	-0.49711627
Es1	0.8269645	0.854315	0.25915673	0.1639995	0.15302837	0.15640156	0.10612835	-0.25206327	-0.26523867	0.26119775	0.41778812	0.2885051	0.34161642	-0.06606674	-0.47076228	-0.097544976	0.2328447	-0.21922353	-0.2424933	-0.7818885	-0.3633871	-0.16944523	0.36942086	-0.098623894	0.002441365	0.14416948	0.030097708	-0.25131524	-0.17565095	-0.103589155	-0.034464795	0.4485495	0.17703931	-0.21391258	0.43032575
Syf2	-0.57745874	-0.007062352	-0.94966006	0.62503415	0.1752312	-0.24399196	-0.028014377	0.061715785	0.3850931	0.74250376	0.27267057	-0.005053228	0.20426331	1.4232757	-0.12639351	0.7195983	-0.86938286	0.45375198	0.22692978	0.5959956	0.43525976	1.0202223	0.6810162	0.9534352	-0.2647055	0.45884916	0.4650543	0.7607395	-0.58535063	-0.15853556	-0.8544739	0.16561037	-0.7011231	-0.30745926	-0.5226919
Rnf14	-0.5338869	0.85621274	0.13396862	0.72137016	0.14127342	-0.39163706	-0.3563616	-0.4573915	-0.65753114	0.16931997	0.005433886	-0.70999855	-0.22966959	0.16695048	-0.0051488997	0.6704729	-0.43549946	0.6457404	0.27303773	0.9713358	-0.227973	1.7120197	1.3282067	1.5281014	-0.5217714	-0.36389175	0.23855819	0.24434054	-0.5316192	1.3342783	0.17632596	1.137046	0.66260415	1.4046676	0.45713505
Eef1g	-1.0283407	0.77649426	-0.1739237	0.43223494	-0.21488403	-0.6112898	-0.56167185	-1.3607078	-0.30056402	0.9264113	-0.23564227	-0.7102562	-0.31023577	-0.20041879	0.07854289	-0.27914292	-0.512318	-0.13194765	-0.098893374	1.0298938	1.187435	1.3306096	1.0198998	1.231404	-0.21315147	0.29982767	0.30354434	0.4912317	-0.41620216	-0.026587766	0.04503516	1.2452387	0.022249842	0.6023325	0.28493622
Acyp1	-0.3438617	0.32493237	0.47926053	-0.074675076	0.27762666	0.12432814	0.028569153	0.13750352	0.16349873	0.18903382	0.056583527	0.014355293	0.11103131	-0.27629244	-0.14040901	0.027713746	-0.18987769	-0.36821494	-0.14040901	0.5702762	-0.15842177	-0.20024194	-0.68284273	-0.5688865	-0.06214098	-0.30878094	-0.6064615	-0.33344302	0.28430945	-0.41428205	-0.19431637	-0.5382708	0.021817055	-0.44863355	-0.16546151
Sfrs5	-0.45517397	-0.6649078	-0.5911451	-0.5166721	-0.48349634	-0.9963842	0.08905915	0.4490269	0.108078405	0.7482349	0.06935458	0.55693626	0.15679204	0.6489114	0.86670303	0.57931054	-3.2766027	0.7288604	-0.25999025	-0.023124304	0.4056206	2.5427754	2.6048057	2.3914828	-1.1280822	0.9218667	0.9055966	0.9451097	-1.5489066	-0.9573864	-0.642328	-0.9834448	-1.2949181	-0.73421377	-1.1676625
Foxe1	0.57778096	0.54980123	-1.539466	1.0484776	0.31816205	-0.17057686	-0.2440922	-3.2685566	-3.2366138	0.21321277	0.44288358	-1.4357924	-0.17057686	0.4934418	-0.2852355	0.54270935	0.51219517	1.4471446	-0.64764607	-0.5392706	-0.5694436	1.4502801	0.75120014	1.5654681	-0.11415762	0.5499196	0.41151437	0.35402563	-1.4303833	1.7982953	1.4023972	1.2796084	1.3829674	-1.3364805	1.657928
Thrap2	-1.1081997	-0.016819451	-0.02831509	-0.14610247	-0.77170694	-0.14432235	0.41343218	0.62046117	1.20431	0.5012918	0.4949303	0.86275315	0.036750477	-0.5960823	0.7580427	0.57944536	0.17143235	0.48044217	0.27481008	0.23377386	0.5310203	0.9826415	0.82724786	0.7517577	-0.8904465	-0.28482452	0.08859389	0.68756324	-1.0751864	-0.31178215	-0.42621794	0.48445714	-0.2221148	-0.10050536	-0.30430058
D19Ertd737e	-0.08075747	-0.51015025	-0.73896897	-0.3127042	-0.56904393	-0.03476542	0.17753819	-0.2630344	-0.22239242	0.17753819	-0.22239242	-0.32622823	-0.4150375	0.11621524	-0.06749672	0.32057375	0.17761578	0.3068988	0.035596777	0.82099676	0.26958683	-0.32160762	-0.080599524	-0.0648322	-0.3644725	0.061792232	-0.3644725	-0.0790703	0.15908943	-0.12830406	-0.37984285	0.069142	0.10230886	-0.10919525	-0.09033622
Ostf1	-1.5100634	-0.24109374	0.19390127	-0.41631693	-0.14494666	0.064048976	0.50876075	0.8251547	1.1676362	0.2981562	0.009325792	1.1567668	0.15592727	-0.6532025	-0.2101407	-0.12633353	-0.5047023	-0.88972723	-0.5673143	0.08012163	0.11729142	-0.424858	-0.20367134	-0.4053052	-0.08758096	0.17963192	-0.25968033	0.26832142	-0.10116393	-1.030661	-0.6351197	-0.27064255	-0.86900777	-0.831977	-0.97681105
Zmat2	-0.7863641	0.26365143	-1.7088275	0.8015457	0.36674494	-1.0857645	-0.5672294	-0.5900694	-2.303356	-0.09844369	-0.91583955	-0.862342	-0.5977638	0.16280735	0.105405025	0.36976972	-2.2488236	0.56822044	0.57015043	0.3609334	-0.0045220666	1.6356903	1.059043	1.610453	-1.6771799	0.28475207	1.3039117	0.8463821	-1.5478969	0.269592	-0.5918612	0.5922852	-0.3580914	-1.2227396	-0.8458852
Tmem122	-0.110554375	-0.21324004	0.7263873	0.5070743	0.21357462	0.029901486	0.066427365	0.5672294	-0.6466915	0.1299303	-0.3390241	0.15728079	-0.38760427	-0.25269577	-0.17652409	-0.36094865	0.58171815	-0.4779881	-0.2878852	-0.031227997	-0.21431877	-1.6893084	-1.6120027	-1.587128	1.1970237	-0.1920185	-0.46885872	-0.040015407	1.0450207	-0.57757	0.28788784	0.07809544	-0.30796298	-0.44546652	-0.080894075
Arntl	0.6984253	0.42972216	-0.57406944	-0.14957158	-0.26740807	-0.09712247	-0.10922907	-1.5849625	-0.9054824	-0.16289774	0.2730185	-0.5849625	0.011227256	0.17184709	-0.45618412	-0.1417701	-0.16838183	0.09720829	-0.022530952	-1.134157	-0.4440122	0.27708697	0.19261242	-0.11309533	-0.48710522	0.12587166	0.09974193	-0.35733733	-0.39399582	0.97673696	0.5455563	0.8837672	0.784391	0.83377904	1.0382248
Mmp23	1.0690216	0.5252818	-0.21507442	-0.10876551	0.026586343	-0.46948528	-0.066637196	-1.1255308	-1.1926451	-0.4904449	0.3808218	-0.07189292	-0.4150375	0.063297726	0.0732132	0.10739031	0.19172767	0.11700831	-0.3418243	-1.0233357	-0.3552556	0.1117519	0.25364497	0.43850777	-0.09793391	0.1670383	0.41547534	-0.16338697	-0.37970486	1.2956551	0.6596773	0.5248805	0.890752	0.7451467	0.81066406
Cd164	-0.78125054	-0.35511532	-0.619809	-0.41579506	-0.032082137	0.048765827	0.50440186	-0.37044734	0.044590153	-0.61767805	-0.2643289	-0.10277405	-0.22599107	-0.40499976	0.0444732	0.59835535	0.8874049	0.3453397	-0.02223108	1.0969425	0.70845425	-0.24629602	0.4146337	-0.5041871	-0.0317242	0.15520723	-0.43100816	0.015949363	-0.13922438	-0.24134222	0.42991647	-0.36548343	0.026216522	0.019141003	0.14408068
Ube2j1	-0.27815646	-0.025175719	-0.40743947	0.45054153	-0.08400936	-0.50772643	0.055687375	-0.45289537	-0.5951892	0.12674354	-0.5475998	-0.28918314	-0.4077768	-0.48158127	0.02481969	0.54976666	-1.263507	0.5289439	0.463042	0.59609306	-0.014982272	1.8905902	1.2970303	1.5977095	-0.7641509	0.42027363	0.6612817	0.8981864	-0.4493945	0.118040875	0.21856776	0.48391232	0.107377894	0.18244833	-0.17548472
Il4	-0.8161701	-0.6948638	-0.766417	-0.18962848	-0.5405356	0.053111337	-0.11247473	0.017921908	-0.2558389	-0.21340364	-0.29956028	-0.07400058	-0.11247473	0.076097675	0.35620558	0.17563334	0.8656779	0.40624627	0.055339113	0.1509111	-0.5106727	0.08300702	-0.4591424	-0.40938935	0.121688575	-0.012167175	-0.25135484	0.17545983	-0.29944912	-0.16269374	0.66262776	0.3794557	0.15416336	0.21386962	0.091879085
Egf	-0.89699954	-0.67517114	-0.043312397	-1.0184097	-0.5204629	-0.9554936	0.14911036	0.99257106	-0.18557018	-1.6347156	-0.27688295	0.8219942	0.074371025	-0.50864697	0.10682444	0.26326954	-1.4529375	0.21593213	0.22864318	0.020629097	0.07084845	0.6633842	0.40185964	0.9583737	-0.74304307	-0.04214168	0.5975725	0.5337654	-1.0372262	-1.3855335	-1.0659585	-1.402427	-1.1561998	-1.3039112	-1.1334573
Syvn1	-0.085675225	-0.2984816	0.16355337	0.040542487	0.2246649	-0.210679	0.35295498	-0.0972972	-0.007862118	-0.064130336	0.06889508	0.061400544	0.21114767	-0.50958264	-0.3598355	-0.32967353	-1.050151	0.060272984	-0.5208979	-0.6707595	-0.13732731	-0.16379952	0.23106009	-0.49242228	-0.36882654	0.24908637	0.23034981	0.46481505	0.06042481	-0.18839128	-0.15691306	0.11646329	-0.03744939	-0.4429641	-0.19903854
Kcna3	0.5894005	0.43879873	-0.051304575	0.1952417	0.57247716	1.1309309	0.61353165	0.021479728	0.7527486	-0.029146345	0.19534759	-0.24297675	0.83187723	-0.36259463	0.07224311	-0.02193933	0.7046843	0.24395473	0.056063183	0.14826596	0.15825005	-0.37780285	-0.14821494	0.09208313	-0.961755	-0.035395727	-0.09413952	-0.19903837	0.65699583	-0.7007287	0.053884756	0.027331335	0.07995827	0.17978102	-0.16340077
Mrps6	0.0062854993	-0.051265523	0.19489506	-0.0017968467	0.18780564	0.33075196	0.15111773	0.7805549	0.21351427	0.30948332	0.026311276	0.5400151	0.2659817	-0.22490816	-0.12650445	-0.012247273	-0.47442776	-0.102917634	0.0023255278	0.57628083	0.5950174	0.3412608	0.80270875	0.42741743	-0.61811167	0.31477416	0.34872147	-0.14680593	-0.8045248	-0.08493247	0.050722633	-0.4359378	-0.29608014	-0.40178958	-0.22718506
D6Ertd474e	0.06911702	-0.23900528	0.3321514	-0.09526981	-0.29503933	0.04858018	-0.050273206	0.2939912	-0.35693455	-0.5751147	-0.48938483	0.6619245	-0.38246962	-0.37044442	-0.42874306	-0.14601286	0.10062711	0.058806933	0.09028517	-0.056613244	0.75400937	-0.15125012	0.14601593	0.12597817	-0.6565826	-0.9653353	-0.7105214	-0.13936472	-0.55440223	-0.437098	-0.25739196	-0.48195222	-0.13294458	-0.3653073	-0.063123144
Rb1	0.023853986	0.30877152	-0.4316455	0.14465213	-0.00799488	-0.14378978	0.15143275	-0.14378978	-0.011450021	-0.11880743	-0.18857771	-0.15010355	-0.53178245	-0.07518333	0.004987017	0.3377917	0.87021035	0.3501225	0.5663627	0.4210264	0.047983006	0.4210264	-0.2225037	0.11079065	0.6038068	-0.3961932	-0.3677368	-0.22307853	0.23217607	0.88888574	0.2593577	0.56421226	0.91874504	0.9740881	0.8527818
Psen2	-0.09277803	-0.33567297	1.2637619	-0.19297232	0.37542635	0.21606943	0.002451479	0.543479	0.135718	-0.07296787	0.40209845	1.0983902	0.99754435	-0.07511359	0.7688046	0.34449872	-1.3672409	0.6769589	0.37931073	-0.6732945	0.5666563	0.72098446	1.353927	1.1123059	-0.64265066	0.820967	0.4059295	0.7221136	-0.3950699	-0.81217796	-0.67082214	-0.47337607	-0.8828325	-0.8828325	-0.73976946
Mbtps1	0.1432748	0.12281069	-0.07573499	0.35107967	-0.029192405	-0.14438991	-0.106915206	-0.2630344	-0.6374299	-0.28379297	-0.2425703	-0.32622823	-0.5096744	0.09382761	-0.0071012997	-0.07123164	0.074198805	-0.20873517	-0.25764477	0.13114229	0.58224905	-0.47219875	-0.0027134628	0.112763755	0.7562611	0.265626	0.0493081	0.13177025	0.64834577	-0.105280936	0.43834078	-0.105280936	0.47150764	0.12060047	0.14135903
Rnf2	0.04148749	-1.1059428	-0.2856023	-0.034684192	-0.502833	-0.2870981	-0.07228886	0.016179927	-0.508388	-0.523901	0.021533161	-0.06659775	0.042749647	0.3259126	0.17723532	-0.09914864	0.6808519	-0.18194894	0.44500765	0.45077273	0.6670546	-0.4006429	-0.15569085	0.28510976	0.43705702	-0.20120372	-1.4274796	-0.3480451	0.36423624	-0.115966536	-0.552649	-0.56613225	-0.015439657	-0.4060241	-0.29521734
Cldn6	0.17534162	-0.036708854	0.033680473	-0.29974326	0.18568356	0.31158614	-0.09310941	-0.106915206	0.01282404	0.24792752	0.169925	0.26946068	0.602036	0.18497309	0.08611971	0.1462407	0.60477984	0.07585137	-0.3255112	-0.62543464	-0.44101006	-0.14940651	-0.3955671	-0.18762583	0.34812948	0.08358361	-4.8065805E-4	-0.16321015	0.18855317	0.58779913	0.7873636	0.20928748	0.41092134	0.7382159	0.7873636
Upf2	-0.4029298	-0.07228448	0.1110968	0.76942194	-0.06794555	-0.571077	-0.34159514	-0.6476983	-0.068576634	0.062795125	-0.7852018	-0.41039413	-0.79485196	-0.48866582	-0.21826802	0.22919096	0.74183923	-0.073628314	0.07076159	0.8062504	-0.17780806	0.40450972	-0.46643418	0.01830087	0.5162112	-0.3235062	-0.2510544	-0.3050493	0.6609306	1.2232178	-0.15350278	0.94396305	0.20215617	0.86958086	0.31856567
Rpl30	-0.3899772	-0.21639702	0.5529122	-0.66491836	-0.09330188	-0.18605909	0.24061312	0.015320799	0.54856825	-0.062963955	-0.5050697	0.5520742	0.6697047	0.0806114	-0.1934782	-0.1802221	0.7290124	-0.49337998	-1.1283832	0.5644707	-0.24676763	-1.8787637	-1.4957163	-1.4574124	0.30421463	-0.31969416	-0.63089585	-0.18611099	0.9695678	0.27977788	0.08486621	0.5268707	0.53353447	0.21492675	0.075764
Stmn4	-0.37597293	0.3742895	-0.082827725	0.66572005	-0.3149435	-1.0843493	-1.0470682	-0.8415991	-0.44019097	0.2674803	-0.48435855	-0.39499155	-0.8479969	-0.98913944	-0.88133615	-0.42926794	-1.1374623	-0.1374622	-0.472081	0.759731	0.40825865	0.98682904	0.7476834	0.49008286	-0.118457064	0.30475438	-0.12785576	0.2622148	0.25861257	0.32801792	0.30462235	1.1901276	0.48542583	0.25259167	0.4467642
Sfxn2	-0.32101417	0.07605678	-0.23775867	-0.072335064	0.08686353	-0.971711	-0.943966	-0.46838692	-0.7513209	-0.60292906	-0.46838692	-0.42939278	-0.36359075	-0.19937843	-0.5075007	-0.31485566	-0.210519	0.43646523	-0.38885623	0.19759062	-0.20350768	0.16930158	0.5110901	0.2924498	-0.1937658	-0.29594618	0.10579448	-0.008848082	-0.4347739	0.09901173	0.14240432	0.10998284	-0.19294429	0.054273408	-0.20649083
Zc3h8	-0.101337634	-0.17662576	-0.018196397	0.15557067	0.18594432	0.106915206	0.11973924	0.725825	0.38702312	0.26534456	-0.085729875	0.7994062	0.32192808	0.37916344	0.37916344	0.27004173	-0.24453144	0.524463	0.2068479	0.08148317	0.18416883	0.19513994	0.30049294	0.5344501	-0.46796876	0.0037831257	-0.056337867	-0.2651519	-0.11907362	0.06568934	0.29124904	-0.27017793	-0.07403542	-0.08631375	-0.25623876
Hormad1	0.077642195	0.077642195	0.042876776	0.17717786	-0.10522186	0.32192808	0.2630344	0.2630344	0.37851164	0.45066142	0.11547722	0.13750352	0.39689016	0.4538897	0.38350037	0.29039094	0.19085528	0.3283588	0.19085528	0.017575596	0.15673834	-0.22011596	0.10611227	-0.28620514	-0.40166956	0.44360784	-0.42633164	-0.37742203	-0.42633164	0.053359807	0.33454156	-0.29622462	-0.121137924	-0.18433174	-0.34353036
Rps6ka3	-0.19657277	0.10233868	0.1602196	0.3569115	0.49184108	0.15033427	0.326923	0.22358325	0.28647095	0.016582884	-0.050923936	0.3727267	0.16528462	-0.21698599	-0.020920845	-0.020920845	0.056662098	-0.2539802	-0.012972091	-0.28172094	-0.058137674	-0.13892032	-0.4779444	-0.39442107	0.36725277	0.15914457	0.108518496	0.010821823	0.381537	-0.26455536	-0.34378207	0.20186752	-0.16869536	-0.19994628	-0.11806928
Psph	0.017512258	-0.02940879	-0.4725386	-0.14091711	0.12854357	-0.22059914	-0.35184368	-0.54252726	-0.11189288	-0.2081082	-0.4811267	-0.37958866	-0.11189288	-0.14940345	0.19374113	0.11807685	0.47941333	-0.05880091	-0.14940345	-0.14528823	-0.09042629	-0.06905264	-0.27387244	-0.58665985	0.23893379	-0.08804754	0.15587804	0.056342367	0.4277906	0.10427633	0.11634916	0.23182638	0.16365488	-0.009181718	0.06743956
Macf1	0.0050911317	-0.11823716	0.7559318	-0.12485504	-0.42212108	-0.54929763	-1.1842719	-0.68311924	-0.7241465	-0.27890876	-0.8978914	-0.7692344	-0.55916226	-0.2871517	-0.37910673	-0.1413484	0.34886348	-0.9122613	-0.6196354	0.5628329	-0.28435314	-0.9635198	-1.3534663	-1.599004	0.43697304	-0.4041375	-0.6074211	-0.3278716	0.7296139	0.30574876	0.08780225	0.04728709	-0.17434461	0.60148734	0.43000686
Oma1	-0.09618466	-0.26610968	0.48521122	-0.054059185	-0.31501925	-0.14543045	-0.23562825	0.21105488	-0.31945983	-0.25908723	-0.029953223	0.14109232	-0.29500678	0.3313926	0.4210298	0.057217628	-0.22608918	0.35887334	0.44686982	-0.2732844	0.20476289	-0.1617761	0.048643686	0.3787923	-0.1908162	0.21857475	-0.030944858	0.18422323	0.075970344	-0.7972348	-0.6243982	-0.73310447	-0.6478572	-0.39868543	-0.42884737
Ap3b2	0.012741742	-0.14719917	0.83779866	-0.45674354	0.25785425	0.6904556	0.7389541	0.81444436	-0.1912244	-0.1912244	-0.030161971	0.864485	0.24635567	0.016268414	-0.12023359	-0.1649719	-0.69422495	-0.09837415	-0.034715515	0.20953614	0.073474586	-0.52742946	-0.04200263	0.2521805	-0.16461016	0.4155831	0.7918882	0.13137466	0.08406895	-1.0800145	-0.580088	-0.6432818	-1.0089313	-1.2664275	-0.31705362
Slc39a8	-0.009964809	-0.3956185	0.14203829	-0.046034064	-0.08302827	-0.34007543	-0.5563933	-0.120294236	-0.3040062	-0.5353317	-0.2009127	-0.32192808	-0.91593575	-0.08871072	-0.05352129	-0.07100872	0.50217664	-0.2788136	0.62672174	-0.23786204	0.018151945	-0.6205818	-0.35450694	-0.28050637	0.68432486	-0.06413636	-0.0075528375	0.13330969	0.5272239	0.15775092	0.25728658	-0.16847733	0.013361003	0.17482443	-0.025113145
Dbf4	0.16048537	-0.18926066	-0.020754943	-0.11462186	0.119843386	-0.33758137	-0.14166115	-0.13025638	-0.28605106	-0.042125475	0.15718333	-0.20007783	-0.03147823	-0.0901973	-0.0901973	-0.28284237	-0.13600099	-0.2322163	-0.0567743	-0.5388562	-0.4157978	-0.6518652	-0.8460377	-0.64121795	-0.04551766	0.11027701	0.028482921	-0.23455149	-0.35484573	0.04712345	0.066752255	-0.23581052	0.4271545	-0.1203333	0.3167305
Nfyc	-1.6982143	0.025096286	-1.0451875	1.2193235	0.9436891	-0.549687	0.028289044	-0.2631487	0.34494096	-0.28178218	-0.549687	-1.8487971	-0.31622574	0.54860365	0.25819108	0.37812278	-0.49731958	0.63976663	-1.6168823	0.65480846	1.1688044	1.4963791	1.433858	1.662004	0.24428883	-0.043010853	-0.055834893	0.8565412	0.29869786	-0.647231	-0.55067915	0.11865441	-0.5299206	-2.0503943	-0.339682
Slc30a3	0.0058557815	-0.0033627485	0.0058557815	-0.2775377	-0.05036023	-0.08805618	-0.12898645	0.009460329	-0.009522774	0.14438991	-0.25924283	0.06495544	-0.17111191	-0.19651729	-0.13319135	-0.10688007	0.9692916	0.33186167	-0.5277232	-0.079827435	-0.4874854	-0.70987785	-1.1249154	-0.8830267	0.73826927	0.6192166	-0.21950246	-0.11258726	0.18159585	0.10754474	0.28069365	0.32300445	-0.2914448	0.69573116	0.60947543
Ash2l	-0.5244034	-0.74396974	0.7735648	-0.30930346	-0.6058675	-0.6940842	-0.537965	0.17381224	-0.50143915	-0.63354266	-0.23465261	-0.35984287	-0.33151415	0.17937237	0.44992083	-0.14444037	-0.8626694	0.4247203	0.30207536	0.27553463	0.2187034	0.026058322	0.13244766	0.26932946	-0.43924105	0.41275778	0.046185777	0.08682776	-0.5056684	-0.6421332	-0.55286586	-0.4311873	-0.73729044	-0.6238324	-0.19672205
Pcnxl3	0.4878816	0.0024547754	-0.0970809	-0.056438915	-0.5681524	-0.15277028	-0.46895438	-0.76484466	-0.7531628	-0.3064797	0.13813092	-0.46895438	-0.49790576	-0.0250222	-0.087418735	-0.16099986	-0.4375175	0.1742866	-0.18638518	-1.007756	-0.20040104	0.3647982	0.12740362	0.21831211	-0.5962853	0.22631848	-0.08052028	-0.35527718	-0.58441114	0.83703643	0.6554891	0.81740767	0.6275831	1.0580356	0.6219365
Apoc1	-0.42962414	0.53672546	-0.010435006	0.3040115	-0.32538417	-1.1805723	-1.0158019	-1.2057257	-1.0941575	-0.30513194	-0.29931852	-0.50919497	-0.31096888	-0.52220446	-0.5706216	0.18298876	-0.010490964	0.56777686	0.20616509	0.664844	-0.4365838	0.1709213	-0.27552134	-0.072121635	-0.5420342	0.4207672	0.36030254	0.38810098	0.12286231	0.48526835	-0.33086747	0.059295367	-0.50079244	0.3275475	0.16217254
Pigo	0.0038595654	0.01391323	-0.12258877	-0.006264652	0.0038595654	0.3734584	0.36499682	0.38187063	0.25938663	0.28652275	0.28652275	0.3131579	0.43133932	0.050738167	0.010660727	0.020784944	0.14631583	-0.020145321	0.28717837	-0.33138067	-0.2106285	-0.43829587	-0.42601752	-0.26426646	-0.121326946	-0.4978903	-0.27549788	-0.24331747	-0.3307803	0.12861276	-0.14234856	-0.0612118	-0.07252711	0.2963402	0.06807122
Eps15l1	-0.26359484	0.55284214	0.82092464	0.0771699	1.0273213	0.53257793	1.3250561	1.4217322	0.3930628	-0.043136504	1.2069727	1.9034568	1.3250561	0.9393845	1.0528651	1.279621	-1.4078071	1.3227727	0.9659706	-0.4406893	0.4067802	0.8132204	0.8211582	1.4725151	0.016901935	1.1688004	0.65463096	0.7647149	0.24853766	0.0450838	-0.23579463	-0.56648403	-0.9790825	-0.22275159	-0.7229695
NP_033990.1	0.4813455	0.4751933	0.18979107	0.167071	-0.055321425	-0.10333975	-0.36923382	-0.58164215	-0.44866827	-0.55209786	0.13931558	-0.15422092	0.4863763	-0.26727638	-0.4668854	-0.16558097	0.7205146	0.3862732	-0.12829997	-0.20007823	-0.077335164	-0.43552682	-0.42247066	-0.11359871	0.53271013	0.12780699	-0.01779833	-0.3950338	-0.011428806	0.6458042	0.4219404	0.38012022	1.2410246	0.873858	0.61908686
Trpm7	-0.53046423	0.5858599	-0.19756503	-0.032505788	-0.05609261	-0.6566235	-0.51366556	-0.4956316	0.25560054	-0.012767296	0.09231475	-0.6268761	0.2714836	-0.5378841	-0.26894912	0.31928107	0.10123413	0.37686858	-0.076304056	1.2095972	0.9000529	1.3058126	0.5919306	0.5995438	0.45965564	-0.48063812	0.0033954778	-0.18229684	0.5387272	0.15328553	0.20219512	0.07666425	0.41078174	0.47852635	0.38982213
Il1rn	-0.6271309	-1.0480175	0.6623757	-0.54339707	-0.4087853	-0.9268951	0.45994028	2.584216	0.15881433	-0.38659272	0.4270194	1.9262351	0.23115972	-0.809162	-0.16640061	0.038024016	-1.1769527	-0.8349251	0.023759965	-0.5451498	0.59290236	-0.60681283	-0.4860147	-0.36920103	0.7872697	-0.09655276	0.6029634	0.6380103	0.6103354	-1.9850224	-2.3021336	-2.0745978	-2.3386593	-1.8470803	-1.9898555
Cirbp	-0.9259044	-0.9535073	0.10382041	-0.075715154	0.12143251	-0.15353328	-0.085298784	0.22056212	0.025383458	-0.76101243	-0.19150232	0.18882883	-0.085298784	0.17179729	0.49512056	0.49512056	-1.5102248	0.17179729	0.085408755	-0.9632557	1.4702498	1.2459984	2.0558188	1.4012928	-0.7620703	0.9532605	0.41038567	1.3821176	-0.7721796	-1.4751683	-1.6850706	-0.57384247	-0.71291566	-1.4017999	-0.54762757
Wdr18	-0.05877549	-0.37759766	0.16005911	-0.16186899	-0.30204663	0.22239242	0.25153875	0.6076826	0.3890423	0.34914955	0.25153875	0.36257008	0.050626073	0.26349849	0.44183573	0.117109	0.34947172	-0.321464	0.25078744	0.25885102	0.36988232	-0.13707766	0.03453372	0.5314715	-0.3214677	0.0162277	-0.43694493	-0.22934951	0.13652194	-0.57674634	-0.47139335	-0.14540705	-0.11334583	0.03707101	-0.006430631
Mmd2	0.4021052	0.6967049	-0.8997424	-0.2939051	-0.27003646	-0.028247083	-0.21928772	-1.9915483	-1.2593095	-0.39985996	0.30590367	-0.117385685	0.3557729	-0.36344722	-0.44444695	-0.18342377	0.0057865935	0.11172714	-0.012787403	-0.6390846	-0.57960016	0.41171128	0.4850779	0.4132949	-0.23487832	0.43428537	0.35732338	-0.22232811	-0.5585263	1.3316364	0.96211123	0.15118676	0.41491595	0.8156433	1.1221255
Atoh8	0.55074483	0.5186836	-0.2705493	-0.34234	0.16189125	-0.28472948	-0.010806755	-0.5269304	-0.49623358	-0.43673256	-0.13535185	0.14336418	-0.23319918	-0.2258904	-0.3542145	-0.70723027	0.060823005	-0.5074608	-0.5325517	-0.8841119	-0.40920293	-1.3238114	-0.6582305	-0.5573016	-0.16424452	-0.2408658	0.08629894	-0.36401403	-0.16424452	-0.45324656	-0.2881873	-0.41017783	0.6003914	-0.52036077	0.21660484
Eif2s3y	0.11918446	-0.23695935	0.0499218	-0.23695935	0.14155227	0.017277991	-0.3977595	0.16411938	-0.7603296	-0.70261407	-0.18521488	-0.2875766	-0.62015194	-0.62692183	-0.5290745	-0.845102	-0.13788374	-0.62692183	-0.45981184	-0.5306183	-0.37389284	-0.62846565	-0.78893036	-0.23253699	-0.16254131	-0.32919118	-0.42033908	-0.1365461	0.22602397	-0.40435067	0.3826556	0.15204267	-0.65051126	0.15204267	0.33261493
Hspa14	-0.0734235	0.3214361	0.36151356	-0.18445481	-0.100390546	-0.52356195	-0.32716474	0.02075856	-0.49381462	-0.064130336	-0.35363695	-0.35363695	-0.32716474	-0.39629677	-0.5623067	0.16760412	-0.5275413	-0.19193827	-0.4280056	-0.49119177	-0.45642635	0.17362404	0.009237227	0.15125623	-0.14028925	0.2505007	-0.27459034	0.53778267	-0.27459034	0.7369656	0.2895066	0.4854268	0.2630344	0.20858662	0.03170886
Igsf8	0.8003874	0.5140832	0.14521591	0.31640255	-0.10200179	-0.3016557	-0.23606735	-0.5315232	-0.5849625	-0.40599236	0.1133818	0.07943447	-0.19394188	-0.043534722	-0.20742081	0.013421161	0.23714264	-0.0630309	-0.29691896	-0.39399517	-0.069796905	0.11716603	-0.0076404274	0.17190899	0.024418531	0.063946895	0.25537297	0.09289827	-0.13427922	1.0994147	0.43305382	0.44021362	0.6148921	0.6212059	0.6888927
Smox	0.26860866	0.6848958	-0.36854345	0.070595756	0.43825585	0.90671605	-0.050626073	0.40188614	-0.042513426	-0.17221786	0.29283518	0.43905592	-0.069734894	-0.08797579	-0.62099344	-0.1453698	0.4048273	-0.08123946	-0.804826	0.42557013	-0.2929582	-0.5636462	-0.5423177	-0.77482724	-0.30275297	-0.06828773	0.009714783	-0.37031627	-0.4360195	0.743649	0.16528925	0.1539517	0.65192556	0.87719357	0.8528584
Acrbp	-0.45228216	-0.8797034	-0.34536698	-0.19852558	-0.1527219	-0.36499682	-0.034351505	0.397964	-0.06954093	0.35879338	-0.23946594	-0.45519462	-0.21956638	0.2628491	0.19494502	-0.3472044	0.1418337	-0.030347282	-0.11400521	-1.1037953	-1.0479422	-1.0849363	-1.5703632	-1.4209855	0.077654056	0.31303212	0.23330493	0.002692002	0.002692002	-0.1910833	0.040242255	-0.17032473	-0.23351856	-0.25521362	0.82967526
Trappc5	0.13742974	-0.2503004	0.2774372	0.04248134	0.31854242	-0.019763255	-0.060120992	0.13124454	0.13124454	0.23495588	-0.019763255	0.43695226	0.009781021	-0.2853744	0.05858	-0.06933747	0.35046926	-0.14787088	-0.51332635	-0.27806646	-0.050655957	0.07862706	0.31857786	0.05088207	-0.7989633	0.15691414	0.526437	0.18354927	-0.6662081	-0.7518344	-0.29372817	-0.24163967	-0.45045367	-0.7087657	-0.6807513
Ftl1	0.25985593	-0.07683878	0.984867	0.09992813	0.06639557	0.6946591	0.32031435	0.4171025	0.77213705	-0.33809647	0.123765744	0.83598506	0.26685986	-0.43509495	-0.102400005	-0.075885855	-0.83083	-0.16013433	-0.15247145	0.35936895	1.3229557	1.4233918	1.3549705	0.93496865	-0.7555637	0.105258174	0.41039997	0.27514595	-1.6667589	-0.73523736	-0.12313635	0.28398532	-0.4294724	-0.29302412	-0.3478393
Flnb	-0.25123554	-0.35216445	-0.1031369	-0.41629478	-0.3109418	0.060120992	-0.111645356	0.15965666	-0.532221	-0.532221	-0.12832409	-0.3647643	-0.19703685	-0.15136811	-0.22731698	-0.20795165	-0.11484224	-0.26684535	-0.3074873	-0.2711392	-0.098672025	-1.1191361	-0.41552913	-0.18232995	0.0876972	-0.36916047	0.04587703	0.3159662	0.16786756	-0.50880945	0.6955491	0.23441516	-0.01000357	0.27140936	0.11737574
Ris2	-0.2023385	0.021132566	0.09674961	0.34951568	0.29704827	0.10791534	0.27928376	0.23236272	0.3741954	0.41153157	0.48842517	0.06838697	0.41678727	-0.081529565	0.095348194	-0.2672219	0.55141294	-0.27517062	-0.2127741	0.03298873	-0.30013758	-0.52253	-0.075071014	-0.4653861	0.24115334	-0.17560884	-0.018781826	-0.03747792	0.20449486	0.13613132	0.22755434	-0.05074682	0.41703215	0.49795213	0.36620787
Lyn	-0.9321457	0.13278915	-0.7901948	-0.09874006	0.3195019	0.27114913	0.2583449	0.051894013	0.174303	-1.5298461	-0.21294811	0.011325764	0.47641715	0.16385266	0.24138492	0.03710311	-0.48971367	-0.0770201	-0.10365523	0.50175476	0.4128908	0.7483209	1.0270892	1.0354481	0.028343532	-0.4628592	0.39824867	-0.19957475	-0.04164555	-0.80346334	-0.5086885	-0.6476915	-0.60659117	-0.13424791	-0.17060219
Lrrc40	-0.2536463	0.2715741	0.02960132	0.5764287	0.07892904	0.058675908	-0.23606735	-0.47999296	-0.14898174	0.1885562	-0.68352634	-0.3563616	-0.54205394	-0.52133465	0.07989292	0.3450822	0.42874014	0.13074206	0.23899496	0.35978734	0.23298255	0.4147538	0.317143	0.35978734	0.115065955	-0.19787335	0.26562563	0.36602753	0.4655632	0.5624132	0.4732873	0.652611	-0.06985502	0.46619788	0.1759014
Mosc2	0.52570254	-0.16160756	-0.2739988	0.09523501	0.22967973	-0.21675414	-0.62524134	-1.1447245	-0.51517856	-0.17909007	-0.4719318	-0.30953532	0.022074454	-0.2172816	-0.2434614	-0.3519679	0.46191785	-0.2549938	-0.5608022	0.12083422	-0.12942483	-0.7714652	-0.4377894	-1.0454291	0.46243787	0.18475331	-0.16198398	0.016709512	0.45079646	0.061956946	-0.20833702	0.26431718	0.025288237	0.3270787	0.4428233
Atf7ip	-0.405316	-0.74348474	-0.18600295	-0.23300044	-0.028461682	0.38529015	0.6236949	1.179706	1.1990713	0.5248415	0.985203	1.0717907	0.72514015	0.15413849	0.116170645	0.16347636	0.49468225	-0.5580592	-0.267158	-0.35326126	-0.7923729	-0.25440788	0.12189723	-0.4704448	0.52177215	-0.2783585	0.04558596	0.23419553	0.22710611	-0.7681316	-0.22138846	-0.2606479	0.0023865155	-0.7681316	-0.15515476
Ceacam9	0.550518	0.3455865	0.0045495923	0.38306123	-0.005100578	-0.17944777	-0.5598715	-0.15106598	-0.42916784	-0.16046467	-0.17944777	-0.07800251	-0.31982043	-0.08505798	-0.1595362	0.01145	0.6132863	-0.20811638	0.73648536	-0.70719296	-0.5055591	-1.0128193	-0.5578154	-0.29379582	0.8216857	-0.019616554	-0.20369962	0.024777565	0.7834382	0.6978004	0.37715527	0.1927307	0.7382998	0.13322969	0.16328692
Abi2	0.002099654	0.42504236	-0.22029276	-0.33576998	-0.14814298	-0.10433666	-0.122484006	-0.06871275	0.12832409	0.033166863	-0.27651763	-0.17833725	0.31520224	0.053517096	0.1466265	1.1239064	0.021095617	0.34302372	-0.11640791	1.016828	-0.07729425	0.14741203	0.09082851	0.8045243	-0.22058316	-0.22058316	-0.422217	-0.5425112	-0.4078617	0.41658947	0.4346234	-0.22386815	-0.15482649	0.03444385	-0.20979296
Ncor1	-0.5259578	-0.27641568	-0.19485031	-0.4955842	-0.030698134	0.0038420663	0.46884394	0.7935491	0.54465026	0.55777764	1.0435778	0.69718075	-0.099535674	-0.13886845	0.24687473	-0.09249849	-0.82129675	-0.12803465	-0.13886845	0.06090393	0.7893937	0.93482417	0.904871	0.7107839	-0.5130323	-0.029305125	-0.17847663	0.02902158	-0.777653	-0.5562867	-0.097701505	-0.28166434	-0.5014942	-0.4187832	-0.21770127
Vim	-0.19439949	-0.082585484	-0.14249839	-0.3329603	-0.28715664	0.16046467	-0.30196735	0.15244968	-0.18057224	-0.5409745	-1.0874628	0.19208665	-0.31302255	-0.83966005	-0.69210285	0.11906369	0.57537746	-0.43018207	-0.38629442	0.19756912	-0.5974205	-1.0568521	-1.6392407	-1.120046	0.439971	-0.19713381	0.35250816	-0.6289559	0.8366018	-0.18633896	0.237062	-0.104809076	0.036053456	0.11077281	0.0021061257
Ebp	0.25487688	0.028106008	0.57154924	-0.24108063	-0.31702948	-0.038994133	0.38589114	1.2141248	0.34103692	0.2630344	0.14622074	0.6040713	0.07496206	0.5155005	-0.31574506	-0.13958809	-0.22497958	-0.7496416	-0.31574506	-0.388588	0.033644985	0.252958	0.17700917	0.34259522	-0.055011604	-0.12807506	-0.019822177	0.21984823	-0.5368806	-0.6328543	-0.3297852	-0.27028418	-0.05415076	-0.5246014	-0.07946185
Zfyve21	0.09549009	0.27429324	0.3092694	-0.030040788	0.2918873	0.31288296	0.04439412	0.13955136	0.20945336	-0.04580369	0.14974712	-0.09310941	0.26678655	-0.06731244	-0.07677277	-0.21617582	-0.14479119	-0.34742036	-0.19541727	-0.46008113	0.054492053	-0.35414767	-0.16309938	0.0055824537	-0.15735126	0.23857743	-0.03604496	-0.14475122	-0.0015565839	-0.028741937	0.00747825	0.30778354	-0.45195338	0.25854	-0.0044943914
Rab38	0.5557958	0.24069971	0.22355857	0.18865296	-0.05449802	0.16288276	0.121213585	0.022809884	-0.183641	-0.6228154	-0.23683393	-0.029029049	-0.23007657	-0.3486992	0.15277831	-0.4291179	0.12175142	-0.7464587	0.03114887	-0.12856773	0.58728886	0.35340077	0.6776353	0.606785	-0.19330749	-0.20092067	-0.3202196	0.17347485	0.018196616	-1.003679	-0.5549209	-0.1742134	-0.6585435	-0.8380929	-0.70533776
Cdk2ap2	-0.34029424	-0.5621674	0.44688907	-0.0078105596	0.312632	-0.24418834	0.3892238	1.0393934	0.38540715	0.2906407	0.30080774	0.8639933	0.14474644	-0.32191324	-0.44330835	-0.36559567	-1.5342169	-0.7019443	-0.17523515	-0.2524254	0.5044898	0.7521329	0.7521329	0.7430019	-0.11320782	0.028584044	0.256612	0.16967636	-0.913313	-1.2185012	-0.6354714	-0.21850127	-0.8520737	-0.61626077	-0.72729206
Hsd17b2	-0.048982434	-0.21692707	-0.27137485	0.04313577	0.31358764	0.36457244	0.32192808	0.45943162	0.08746284	-0.13210353	0.21723072	0.30742854	0.4329594	-0.1811897	-0.08926722	-0.10718913	0.3522425	-0.143715	-0.32059276	0.014676451	0.110096015	-0.62686956	-0.5337602	-0.9487977	0.6739908	0.10801137	-0.104982354	-0.02525516	0.71171045	0.04928708	0.08031398	0.6237572	-0.24545619	0.4205429	0.033519767
Dcamkl2	1.0451169	0.7394219	-1.3980817	1.0037168	0.24843554	-0.3009372	-0.38552254	-2.7375078	-2.4177508	-0.021300824	-0.07854477	-1.583337	-0.38764882	0.7413665	-0.43704197	0.3803423	0.602238	1.7250339	-0.5092703	-0.5636979	-0.5987707	1.1226192	0.36528265	1.252629	-0.15664569	0.1936981	0.42918617	-0.20438626	-1.2847878	2.2005677	1.3690603	1.2848964	1.107421	-0.5790421	1.8061128
Ssbp3	0.09798674	0.5032432	0.017816393	0.7527195	0.60963255	-0.44179022	-0.93340224	1.4014843	-0.79886013	-0.118319966	-0.040317453	-0.63113266	-0.20732497	-0.9169299	-1.0964793	-0.028575242	-1.0285752	-0.24270004	-0.27184638	0.6573412	-0.22801624	0.60205877	-0.2894168	-0.0056238137	-0.35104144	0.49368033	-0.01155498	-0.12026124	-0.35104144	1.5186167	0.31294167	1.3187473	0.38111317	1.140105	1.3976643
Actb	-0.11411111	0.0	0.0	0.0	0.0	0.0	0.0	-0.3603799	0.0	0.0	0.0	0.0	0.0	0.0	0.0	0.0	0.0	0.0	-0.086954534	0.0	0.0	0.0	0.0	-0.08625229	-9.923388E-4	0.0	0.0	-0.18316258	-0.014756777	0.0	0.0	1.069229	1.1681013	1.1602247	1.0941043
Comtd1	-0.06927419	0.9095093	0.08062125	0.41012257	0.19024573	0.33985	-0.3561438	-0.27207956	-0.37550914	0.5849625	-0.37550914	0.11547722	0.34577483	-0.57550424	-0.9148144	0.15453362	-0.05231795	-0.31535235	-0.15185362	0.1719042	-0.3741854	-0.23106046	-0.17601909	-0.503745	0.06301682	0.29379702	0.2556619	-0.46423018	-0.12542827	0.5234644	-0.022503993	0.34113437	0.28005877	0.6495441	0.44216427
Acss1	-1.4990354	-0.7749511	-1.236001	-0.8276582	-1.0289565	-0.122619286	0.34103692	0.5081469	0.07293152	-0.14607826	-0.28239974	-0.1343011	0.4230303	2.045298	1.6052938	0.42544088	-0.41280806	0.4416511	-0.11142733	-0.025500681	-0.3639169	0.051120598	0.71670157	0.40259296	0.12702517	0.18298158	-0.20102902	1.0169716	-0.64014065	-0.7805179	0.602426	-0.99141467	0.90115625	-0.052815195	0.24805129
TIM13_MOUSE	0.065001555	0.46239352	0.065001555	-0.120255105	0.371598	0.79447806	0.15062186	0.65019286	0.9183497	0.19652271	0.09030239	0.2699208	0.17222412	-0.25171524	-0.7237837	-0.4155237	0.99008673	-0.87857383	-0.7417951	0.8887312	0.34732816	-0.8613664	-0.9874077	-0.69456345	0.08701991	-0.49699375	-0.6063188	-0.6819358	0.42555693	0.6893195	0.7156708	0.25569507	0.78574926	1.0081416	1.158189
Q810H1_MOUSE	0.5973197	0.24430397	0.04552411	-0.074057505	1.1635213	-0.055853236	0.08853667	0.3109291	-0.09432738	0.0	0.0	0.32557586	0.45110676	0.2197812	0.0048292223	-0.14201216	-0.042476494	0.0048292223	-0.7794421	0.09502703	-0.6634505	-0.38781607	-0.38781607	-0.55382603	-0.6634505	0.30932075	-0.13708094	0.48440745	-0.059913073	-0.0010193851	0.1529841	-0.016940901	0.02745322	0.13956359	-0.33511686
Ddx54	-0.11512794	-0.45648658	-0.105509944	-0.14930506	-0.08174178	-0.21205048	0.2862004	0.02061028	0.32400241	0.005180239	0.31568715	-0.14166115	-0.026183931	0.24493855	0.37225738	-0.38582763	-0.80752885	-0.24048828	-0.0027206254	0.14821675	0.28169978	0.67816514	0.4403975	0.91721123	-0.38410833	0.19464903	-0.005120485	-0.534049	-0.32348198	-0.5555576	-0.33543178	-0.6539613	-0.3629125	-0.53457254	-0.21786219
Nelf	-0.24468262	-0.121534385	-0.13470978	-0.095539175	0.29677823	0.19614252	0.4427825	0.12085439	0.27928376	0.15898952	0.4427825	0.41153157	0.3578936	0.6340074	-0.0015811918	-0.0145202475	-0.28537416	-0.16507992	1.036554	-0.37965384	-0.18296194	-0.37965384	-0.060971413	-0.07402757	-0.1410593	0.010943797	-0.06305678	0.02291644	-0.28123695	-0.4201267	-0.45050034	-0.59569824	-0.4659304	-0.34687772	-0.37573257
Agr2	0.035520732	0.08674606	0.42866564	0.11991292	0.18404326	0.21076709	0.13897641	0.3316215	-0.15380533	-0.40964425	-0.13588342	0.16812275	-0.13588342	-0.068980895	-0.30542108	-0.035814032	-0.6878907	-0.068980895	-0.1914649	-0.6413554	-0.3248817	-0.87742275	-0.30318666	-0.41507953	0.10200639	0.028942928	0.36206922	0.11970839	0.10200639	-0.77474	-0.39141136	-0.81717527	-0.5794837	-0.77474	-0.508225
Adss	0.58493805	0.5009443	0.035481106	-0.2171339	-0.2513742	-0.68366957	-0.4956049	-1.4171879	-1.2251167	-0.59726286	-0.2346928	-0.71225256	-0.4956049	0.07302863	-0.19792117	-0.14079903	-0.4223694	0.17562568	-0.47842935	-1.1198003	-0.012082658	0.2538458	0.41100252	-0.054414157	-0.5874615	-0.017870083	0.09266439	-0.54063046	-0.42090604	0.941572	0.35371637	0.48809874	0.83325195	1.1319716	0.55803174
Arcn1	-0.96291643	0.38454166	0.49927506	0.7834244	-2.5668142	0.4704818	0.02842841	-0.14404996	-0.47612602	-0.18100296	-1.3381687	-0.018783476	-0.25359097	-0.24359259	-0.29068282	0.34746253	-1.6277179	0.091420785	0.32148033	0.4380362	0.642431	0.9004415	0.5438503	0.847767	-1.128664	0.44801903	0.785227	-0.27517372	0.3200328	0.89236337	1.0016152	1.7628586	1.0639849	1.1050575	0.6837282
Col6a1	0.35338822	0.2238286	0.113184534	-0.17516096	-0.08844933	0.02061028	-0.042125475	-0.43244055	-0.67599756	-0.3245252	-0.27345103	0.20298702	-0.05285188	-0.45699713	-0.64493006	-0.7899804	0.26446736	-0.63243914	-0.43513772	-0.5066377	0.04975566	-0.41419145	-0.31797612	-0.4545492	0.041218963	-0.25762552	-0.11596437	-0.45354572	-0.22367819	0.15542129	0.31266102	0.3282579	0.44015077	-0.051029593	0.3665279
Cxcl4	-0.20891784	-1.9642355	-2.7649267	-2.4995337	-0.5387814	-0.08071872	0.77509767	-1.905474	0.35980532	-0.8803688	-2.097419	-2.8030002	0.82641786	0.102405876	-0.24372089	0.3615213	-0.7797738	-1.1304609	-1.2029334	1.482025	0.2741398	0.80418134	0.6492004	-0.37919262	-0.93751687	-0.046286445	0.58465594	0.5949575	-2.4767108	-0.3497381	1.0389302	-0.87887156	0.32546088	0.22466221	0.19480109
Fbxl5	-0.69403523	-1.3968343	1.1701105	-0.7949186	-0.38918066	-0.5474878	0.7899753	1.5783856	0.05517671	-1.0198214	0.057880916	0.7899753	0.33034033	0.27465615	1.2720822	0.51130563	-0.65752846	0.16238992	0.86901736	-0.06008974	0.5555695	-0.15941767	-0.21015503	-0.4985862	0.18014666	-0.567502	0.61536205	-0.1439602	0.29182288	-1.3772501	-1.1774355	-1.8933176	-1.3513483	-0.95829755	-1.1020703
Rps6kb1	0.70092386	0.71806496	-0.7083773	0.32557005	-0.17258763	-0.38910675	-0.52661026	-1.6401392	-0.7451088	0.15146165	0.02415732	-1.3437462	-0.43228287	0.35422555	-0.29901823	0.24982083	0.612716	1.3542255	-1.0302871	1.3101842	-0.7602051	0.22297028	-0.2628797	0.5541762	-0.5120713	-0.31390503	0.069937855	-0.4988557	0.29654744	2.2030954	0.9674672	1.2557645	0.6843485	0.5982334	1.2430053
Gosr2	0.49470904	0.29243988	0.5252339	0.25006694	0.42785406	1.2735549	-0.07763207	0.6380649	-0.01115779	2.0641303	0.6649526	0.95254606	0.16571997	-0.6141457	0.09310721	0.56070316	1.2136734	-0.46658853	-0.2614741	0.8778456	1.2115077	-0.7884924	-0.6621978	-0.91485673	0.337663	-0.2165091	-0.48477542	-0.38235983	0.41238585	-0.38020012	0.10274145	0.1413091	-0.05479983	-0.101115026	0.03917632
Spin	0.5294352	0.31442237	0.08197627	-0.112110786	-0.20753035	0.07400058	0.3726589	0.6589631	-0.062060967	0.30050912	0.23749931	0.25032336	0.5594274	0.18263723	0.35741162	0.3081681	0.14947037	0.64603776	0.34769648	0.041986022	-0.1751121	-0.6879248	-0.81665814	-0.74169606	-0.05864409	-0.3006169	-0.31321692	-0.006555579	-0.006555579	-0.09240462	0.062480982	-0.6918667	-0.41433272	-0.6069778	-0.42640555
Bzw2	-0.34336498	-0.575858	-0.09155782	-0.19674006	-0.7428297	-0.54056835	-0.5625947	0.0074945367	0.24792752	0.5391588	0.11547722	0.169925	-0.66609925	0.448836	0.506999	0.26917657	-0.4455538	0.38346	0.648881	-0.4864418	0.15356208	0.7151921	0.73078895	0.6455866	-0.32066995	-0.059042353	-0.2307278	0.18034078	-0.5486979	0.04623708	0.54562384	0.18305378	0.56684035	-0.12180081	0.112664446
Idh3g	-0.22158426	-0.35398778	0.3413145	0.068364635	0.13638306	0.12553088	0.4536508	-0.13517848	0.26936665	0.06007782	0.01053836	-0.31559584	-0.040762868	-0.026807263	0.40946487	-0.25484884	-0.52582943	-0.22943643	-0.034789	0.21474014	0.62977767	0.1336244	0.5673811	-0.12510987	-0.1849325	0.026830785	-0.29756135	-0.23423542	-0.14555825	-0.8047271	-0.48109266	-0.13414416	-0.27486917	-0.5367215	-0.587221
Tdgf1	0.5396494	0.39357117	-0.013604227	0.32081482	0.85515124	0.3774741	0.258533	0.09142303	0.8878896	0.039892726	0.28090084	0.17739625	0.013420516	-0.13029741	-0.012727808	-0.0380389	-0.303629	-0.11675087	0.095978454	-0.1838564	-0.30067006	0.26680502	0.14446947	-0.060999647	0.22152402	0.36270007	0.39892027	0.18049675	-0.012148329	-0.2722822	-0.018525608	-0.09007887	-0.0069376337	0.14621915	-0.5976825
Pdzd3	0.17681076	-0.04297045	0.13706458	-0.07996466	-0.070626795	-0.13677873	-0.16089119	-0.3512224	0.028711297	0.27626473	0.049875908	-0.08203577	-0.2790726	-0.22599055	-0.022662388	-0.27355623	-0.899391	-0.33110726	-0.3061609	-0.059390057	0.08776364	-0.20174298	-0.3837408	-0.4205776	-0.15533257	0.09204857	0.16035458	0.24928832	-0.3916306	0.023912964	0.16307572	0.15476045	0.39255756	0.23583205	0.20394799
Garnl1	-0.13040555	-0.36822802	-0.40488648	0.03903214	-0.09574454	-0.17323774	0.15860583	0.49547613	0.2393102	-0.004418671	0.3121891	0.24304293	0.2090956	0.05570744	0.23066452	0.0049193306	-0.4562756	-0.18571316	-0.087250516	-0.121644996	0.31632933	0.12693135	0.09013933	0.23199196	-0.2698935	0.20231771	0.11097741	0.39662138	-0.09656189	-1.0974809	-0.756444	-0.6268511	-0.6518551	-0.9048358	-0.68760514
Hmha1	-0.9543771	0.30297026	-0.0339284	0.08832735	0.3811091	0.3827833	0.5099859	0.27335688	1.0081555	0.0795513	0.98850435	-0.077275716	0.21536516	-0.8060078	-0.0033804388	-0.07787956	-1.1251853	-0.9205676	-0.36369735	0.18830034	0.30893004	1.0241305	1.1500529	1.1586404	-0.13669328	0.028003205	-0.11339666	0.18657623	-1.039396	-0.88674575	-0.5525393	-0.60736334	-0.39078823	-0.762757	-0.66964763
Lins2	-0.4320158	0.8420176	-0.2719386	1.0327591	-0.6373347	-1.0861566	-0.6113379	-1.1010299	-0.4987301	-0.06049176	-0.44082153	-0.4313921	-0.4889158	-0.43534148	-0.5182778	0.01158007	-0.5882404	0.32401672	-0.20491175	1.1087015	0.5975403	1.6284463	-0.04241623	1.2599074	0.8520925	-0.21607901	0.47838184	0.02612189	1.0029854	0.85699356	-0.60680324	0.3317962	0.31285465	0.75776917	0.048548575
Hbb-y	1.7977158	0.057642218	-0.12916623	0.32449254	-0.32021454	-0.43867537	-1.400525	-3.2775633	-1.4229462	-1.5377718	-0.7356697	-1.2357433	-0.36210713	0.041389424	-0.7186367	-0.875005	0.9198824	-0.41925806	-0.42359343	1.1571018	0.51528794	0.9675132	0.95854354	1.4295398	-0.42633152	-0.36827698	-0.4142403	-1.366158	-1.303993	1.3597695	0.50823504	1.3364642	1.2300092	0.7823116	1.5662785
Q78ZW7_MOUSE	-0.10868937	-0.6196513	-0.46584594	0.024204902	0.46781155	-0.17176636	0.9088521	-0.12285675	1.5751147	0.9551458	-0.17176636	0.24327116	0.9475326	0.36278215	-0.4749464	0.37134418	-0.02953527	-0.9634461	0.34550416	-0.31505507	-0.82505554	-1.0735538	-1.7889862	-1.6052743	1.1528997	-0.32047108	-0.4678128	-0.1996167	1.259815	-0.7805442	-0.56977713	-0.8639602	-0.47491795	-0.4618618	-0.8812382
Dync1i2	0.0110461665	-0.9035568	0.20884995	-0.43427292	0.23378193	-0.1009211	0.23685968	0.2436982	0.95042175	0.38895416	-0.09803629	-0.0026951157	-0.091709934	0.38409877	0.53688693	0.10163841	0.24442472	-0.7630097	-0.73919016	0.86212945	0.8479007	-0.3661998	0.2718854	-0.3661998	-0.44547546	-0.90366846	-1.1071193	-0.1415023	0.2980838	-0.91829145	-0.22102052	-0.1815753	-0.7535019	-0.21105765	-0.5738459
Wwc2	-0.16586381	-0.53401494	0.039720323	0.16900334	-0.34556982	0.054447785	-0.013939191	0.18220334	-0.11547722	-0.013939191	0.25375658	-0.042228237	-0.2410081	0.1792178	0.1417431	0.3532472	0.29753777	0.023098594	0.1792178	-0.095211886	0.3479179	0.33594528	0.17052168	0.6769822	-0.1874646	0.2071667	-0.019341834	-0.2881586	-0.033841405	-0.14275025	-0.1577006	-0.08445161	-0.3851111	-0.01474264	0.09022692
Trp53inp2	-0.30704683	-0.19515394	0.11957866	-0.026026666	-0.0846544	-0.1642294	0.32557586	0.9630058	0.6905727	0.18003502	0.13916275	0.7296423	0.52910924	-0.3769088	0.015408623	-0.28944597	-0.3434858	-0.49426576	-0.39962888	-0.0056066085	-0.09441587	-0.17687804	-0.26434088	-0.20133108	0.46533588	0.6735778	-0.17908047	-0.04540204	-0.03269099	-0.20441496	-0.2982819	0.09230256	-0.12701046	-0.45163268	-0.45163268
Cct4	-0.8252906	-0.13824391	-0.36647296	0.60039824	-0.14384662	-0.42425603	0.20422846	-0.43353385	-0.13348886	0.47686872	-0.2018636	-0.42425603	-0.69470793	0.057953656	0.37434763	0.15582255	-0.035769604	0.2370553	0.15459314	0.9018635	0.8659148	0.61543256	-0.20598459	0.37586394	0.27980706	-0.394018	-0.41741845	0.34330463	0.566156	0.24744275	0.34293875	0.9574052	-0.11854362	0.3143398	-0.1771808
Pcnx	-0.18922532	-0.06893108	0.34249517	-0.01234755	0.19410333	0.20945336	0.4150375	0.36923382	0.45943162	0.20945336	0.07324898	0.65344226	0.4484605	0.010815903	0.1084267	0.24960276	-0.2754883	-0.22364935	0.067399435	0.021200325	-0.21847008	-0.25365952	-0.11777609	-0.28972876	-0.25862017	0.08058591	-0.2761076	-0.06380399	-0.20739485	-0.11304445	-0.22721547	-0.1447533	0.021605078	0.48233467	-0.021896562
Hipk1	-0.92051935	0.046724524	-0.115690336	-0.18473198	-0.16018979	-0.21172944	0.21072553	0.30383494	0.55467993	-0.4136112	0.3748847	0.07912865	-0.074676685	0.9491046	1.2322233	0.13363704	1.9744978	1.0175664	0.06561862	0.20069122	-0.4956584	-0.6593392	-1.2804354	-1.031408	1.1462839	-0.4403532	0.25272086	0.47155547	0.46620223	1.3408679	0.569066	0.3291861	1.4688207	1.5351481	1.2052538
Chdh	-0.58375007	-0.8017507	-0.022438817	0.13551354	0.15673003	-0.22239242	0.07613107	-0.31660777	-0.2141248	-0.4854268	-0.2730185	-0.28163162	0.30044836	0.3725304	0.32767618	-0.052354883	-0.9753929	0.39444518	0.19244878	-0.27177817	0.41073963	1.1162922	0.4864039	0.8721876	-0.73832315	0.30474558	-0.22812842	0.23965055	-0.34531197	-0.5979343	-0.22217679	-0.29762903	-0.2130168	-0.24067312	-0.32697296
Ifit2	-1.2725681	-0.29595107	0.17628184	-0.18920425	-0.05748387	-0.2973043	0.42347926	0.35980797	-0.40678278	-1.1102188	-0.7612514	0.19799727	0.32418406	-0.123154014	0.27212024	0.33300248	-1.5858607	0.5536906	0.46071762	-0.1273126	0.76250446	1.7218626	2.3028939	1.8858869	-0.44877794	0.4252341	0.5908863	0.05520011	-0.38486618	0.07781458	-0.39934462	-1.0312282	0.10790031	0.30965185	-0.031228181
Cd300d	0.45916763	-0.0024852336	0.78198326	-0.24127209	0.030751096	-0.3067846	0.24694106	0.5834003	-0.07943447	0.075288124	0.16157363	0.70475703	-0.06956985	-0.26387778	-0.39248243	-0.010121189	-0.39776704	-0.39776704	-0.1547241	-0.8856349	-0.49240175	0.2928142	-0.30709866	0.1916081	-0.2597643	-0.034471996	0.47923183	0.052649986	-0.40951142	0.3818735	0.14517322	0.20862266	0.27758428	0.21715935	0.23618416
Prdm16	0.14010146	-0.06800674	-0.28213155	-0.09309772	-0.37139887	0.05324202	-0.62901765	-0.2739227	-0.1245451	-0.50069356	-0.07800251	-0.11276793	0.4682795	-0.30043083	-0.4472722	-0.03545861	0.40358436	-0.17781153	-0.46021128	0.33706832	-0.23195262	-0.018648079	-0.34742984	0.048155293	0.15184328	0.45367017	-0.44679415	-0.78600025	0.52546084	1.1980013	0.5140287	0.08579173	0.50612354	1.0372479	0.5907859
Za20d3	-0.20864525	-0.062886566	-0.14371134	-0.61571646	-0.0058508264	-0.10870015	0.0958299	-0.30741975	-0.44892907	-0.56993246	0.049729213	0.0885785	0.17327857	-0.44566846	-0.19396792	0.07344706	0.46465546	0.3821933	-0.38334146	0.22389528	-0.41929695	-0.7668796	-1.0323683	-0.94808775	1.0919518	-0.0853032	0.26640487	-0.64683604	0.8477556	0.3347832	0.06553137	-0.38047972	0.5458712	0.37539694	0.7272701
Slc2a1	-0.56434727	-0.859298	1.3045537	-0.40160295	-0.35952747	-0.11608352	0.2610124	2.2212663	1.3850249	-0.12266817	0.8014543	1.268077	0.17019439	-0.77669436	0.11532295	-0.26768073	-2.4038851	-0.9906342	0.37253162	-0.8342923	-0.30591333	1.5420836	1.6268198	1.9274294	-0.5712615	0.41246295	0.62311655	0.96670353	-0.5992759	-1.8757144	-1.6410333	-1.0426729	-1.3890541	-1.6520884	-1.6707041
Gtf3c5	-0.8948287	0.36289194	0.62947106	1.1986122	-2.2061875	0.97335	0.69061977	0.2785538	-0.39517084	-0.2425365	-1.3303543	-0.02420686	0.07484051	-0.037170447	-0.52919495	0.21392941	-1.5525274	0.15513174	0.28585434	0.20929499	0.3109664	0.7334542	-0.28901312	0.7896702	-0.7904315	0.77294415	0.7510294	-0.1448622	0.40933803	1.319368	0.9776012	1.8209666	1.2266964	1.3017471	0.85911524
Rab18	-0.44833153	-0.41981372	0.08781165	-0.35948318	-0.2379585	0.014541326	0.6694338	0.96299225	0.22745399	0.5260108	-0.11965895	0.5981252	0.5361249	0.60809934	1.1985115	1.143935	0.18505974	1.021561	0.863765	-0.09859397	0.22239599	0.36750072	0.45209864	0.4680167	0.68214583	-0.13759282	0.025406128	0.0515501	0.40423813	0.18359388	-0.15034841	-0.5111243	0.059784103	0.19451967	-0.2749656
Wtap	-1.0445919	0.23356381	0.20595159	0.847855	-0.6546454	-0.5961031	-0.42245498	-0.3358673	-0.4601254	0.39969695	-0.4150375	-0.5466344	-0.9243357	0.27083796	-0.026547957	0.11411245	0.87918335	0.05784423	-0.48272416	1.3697896	1.0816219	0.824464	0.33316064	-0.29787153	0.4329892	-0.07996204	-1.112752	-0.5556955	0.014160137	0.9471259	0.64985985	1.6979542	0.19348155	0.6741074	0.85467964
Cmtm6	0.11951732	-0.6335445	0.42675602	0.13405864	0.03348915	0.09294272	0.034257382	0.87034196	0.16130655	0.26702896	0.04979823	0.052372176	0.07533333	0.25555882	0.77520573	0.25946328	-0.74053675	0.31679645	0.29793742	0.26953107	0.46753934	0.5204249	0.2614487	0.6457676	-0.344672	0.7097758	0.74185795	0.66126096	-0.2978778	-0.91917604	-0.72347766	-0.5217112	-0.915687	-0.915687	-0.96531785
Tm2d2	-0.03497153	-0.22761661	-0.11558999	-0.68816876	-0.51413935	0.6248552	0.026717339	0.428458	0.15335077	0.0	0.0	-0.15650448	-0.05496646	-0.02722147	0.4264925	-0.37224928	-0.111721724	0.098070666	0.26195675	-0.14985685	0.156898	0.6284025	-0.31165498	0.8243227	0.016967751	-0.027351363	0.21657422	0.12844332	0.010123342	-0.18781604	-1.0630012	-1.1976507	-0.9398529	-0.9663251	-0.8385695
Clta	-0.40542504	-1.1433957	0.43989027	-0.107812606	-0.14088443	-0.16853847	0.23344761	0.34759298	0.55946046	0.011055188	0.12907162	-0.16438682	-0.12856069	-0.1549869	0.66548985	-0.45563313	-0.41606864	-0.34996003	0.009015743	0.40131316	0.87979555	-0.07059888	0.41097948	0.01587453	-0.4161686	-0.006795397	-0.17006713	-0.19183923	-0.31151643	-0.8252288	-1.056009	-0.15108262	-0.66135675	-0.66322434	-0.53287387
Ssna1	0.6303381	0.44813475	0.95714843	0.09819229	0.59067386	1.1017299	0.02611284	0.30202854	0.1200307	-0.27494118	-0.35693455	-0.20493145	0.1200307	-0.10335773	-0.2760598	-0.10335773	-0.14844562	0.024021575	-0.26774454	0.04022173	0.41294843	0.432142	0.4193747	0.16018236	-0.2050729	0.24045153	-0.22698767	-0.2718419	-0.7864151	-0.5132167	0.002280977	-0.12619358	-0.47669083	0.0717458	-0.15476273
Hs3st1	0.1167531	-0.082150966	0.03814327	-0.31293118	0.40327588	0.46522325	0.122335546	0.34974605	0.6227645	0.1910483	0.16850573	0.24591023	0.46522325	0.41382554	-0.12023606	0.083904654	0.7468697	-0.42780888	-0.2405303	-0.353821	-0.61963254	-0.9881716	-0.7688585	-1.3263403	0.37969097	0.19748765	0.05163678	0.15049016	0.52679527	0.106375754	-0.20704085	-0.16522066	-0.3876131	-0.22841449	-0.36376634
Psd4	-0.39230153	-0.447268	0.20608148	0.19714835	0.59074533	0.18057224	0.20040342	0.3139856	0.5134412	-0.20645088	0.39366385	0.6350032	0.397964	-0.4046523	0.2676218	0.16739433	-0.28621083	0.3613362	0.18287957	0.28708988	-0.17737733	0.010926199	-0.30038822	-0.39400128	-0.39235237	0.16768587	-0.14172627	0.100387484	-0.08994373	-0.55067784	-0.30625913	-0.08119255	-0.32511812	-0.5957657	-0.5881525
Tcf19	-0.41923136	0.040399883	0.112802796	-0.14962429	-0.91170216	-0.59997505	-0.26842096	-0.59846675	-0.72276473	0.2846106	0.25404564	-0.23405534	-0.13561302	-0.32556754	-0.02240503	0.24202782	-0.85608226	0.5741039	0.5017304	0.4843621	0.26597717	1.0334331	0.9472554	0.719028	-0.7063929	0.06223189	0.12139396	-0.05806234	-0.8230137	0.06762715	0.14067248	0.4899917	0.1252274	0.3652579	0.09671473
Dusp1	-0.10006248	1.7652459	1.1112118	1.7527951	0.53220576	0.1561104	0.6289584	2.1240735	1.5748729	0.37727186	0.5903225	2.0840514	-0.30370578	-0.8186319	-0.04149732	0.43803042	1.6004591	0.23975725	0.3417332	1.5576677	-0.40039167	-1.0031527	-1.1513277	-0.93090636	2.3606253	-0.06808062	0.19508743	0.1371401	2.6287148	-0.5891637	-1.7144439	0.1292005	-1.9777792	-0.87247705	-1.9598349
Scap2	0.5799936	0.06754363	0.010602736	0.12768741	0.5102304	0.47557905	0.46336567	1.0005283	0.3047036	-0.2624004	-0.51231015	0.32425144	0.0731548	-0.63039315	-0.655244	-0.5159692	-0.45651928	-1.0174162	-0.2980996	1.0210702	0.6907136	-0.15320335	0.50369304	-0.05189859	-0.3110732	0.05395761	0.23712452	-0.203401	-0.5235414	-0.8846615	0.117946565	-0.45318532	-0.5686625	-0.63590986	-0.6256935
SAP30_MOUSE	0.086602576	-0.041721523	0.75440615	0.013140413	0.07633424	-0.07346216	0.52578455	0.7184296	0.48250046	-0.20881401	-0.23266076	0.6483512	0.3280542	-1.17983785E-4	0.035287354	-0.009106767	0.5144552	-0.6031144	-0.083107345	0.46204582	-0.34309128	-0.9397356	-0.837856	-0.9280538	0.4963884	-0.66611916	-0.30478266	-0.3847062	0.59228384	-0.44533727	-0.28095046	-0.5753978	-0.52195853	0.027598606	-0.96346825
Ippk	-0.71563846	-0.47859928	0.6296536	0.13317604	0.6780803	0.15503079	0.047696743	1.2826018	1.0767258	0.035919573	0.66360295	0.78817683	0.48888654	0.5418957	0.17542116	0.3592424	-0.5218802	0.4493061	0.4781198	-0.62868506	-0.07918722	0.27756846	0.47720614	0.027727982	-0.40032476	0.27774712	-0.038556408	0.36944696	-0.2497651	-0.34001595	-0.27192697	-0.5166606	-0.08504884	-0.8340495	-0.37255934
Mdfic	0.030896321	-0.14967592	-0.33410048	0.4028651	0.04777014	-0.05246742	-0.18286406	-0.16349873	-0.3479233	0.19264507	-0.28379297	-0.106915206	-0.4381211	0.25953487	0.32743892	0.16989765	0.32743892	0.45435104	0.25953487	0.6829596	-0.30832317	0.7003417	-0.17556795	0.017077127	0.23941532	-0.6765204	0.103353776	0.15014799	0.19547197	0.9291828	0.3185945	0.50735617	0.66207874	1.0082544	0.4232919
Mtap4	0.054046802	-0.017211879	0.16282316	-0.2986248	-0.19170961	0.16388609	-0.010888316	0.51457316	0.27563444	-0.08949815	0.55204785	0.5740742	0.0	0.0	0.20782965	-0.36803064	-0.30153522	0.11350228	-0.118671164	-0.09595109	-0.5490427	-0.27150872	-0.32041833	0.11622141	-0.069874875	-0.28593504	0.023393003	-0.028137298	-0.12767297	-0.4402632	-0.89040655	-0.2659157	-0.18996684	-0.34608606	-0.30544406
Hdac3	0.091473624	0.42267954	0.2937818	-0.09013318	-0.2188665	-0.43351015	-1.033423	-0.15077995	-0.4635674	-0.8046043	-0.41871315	-0.41871315	-0.92489856	0.075271465	-0.5907276	-0.20483646	-0.26495746	0.025943749	-0.8195463	-0.06617765	-0.09859913	0.4531965	0.2874593	0.31233397	-0.45359862	-0.014066567	0.31077313	-0.28587118	-0.43396983	0.93348116	0.5098816	0.35278067	0.6515428	0.81800395	0.41524476
Kif5a	1.1001501	0.54433393	-0.10705594	-0.17669013	-0.04062858	0.1418327	0.109042756	-0.88544023	-0.6614754	-0.45943162	0.4561762	-0.58794636	-0.2535273	-0.8491616	-1.3301334	-1.1271464	0.70827246	-0.6481746	-0.8792189	-0.67345643	-0.43508407	-0.7081026	-0.31578517	-0.48571017	0.09241079	0.04908336	-0.07484897	-1.0230664	0.22680673	-0.015769806	-0.37358242	0.37615046	0.42304608	-0.33145696	0.2569611
Ccm2	-0.24313366	0.18191564	0.257711	0.123894684	0.09557479	0.53021955	0.39085498	0.5591533	0.52222675	0.5926161	0.46221945	0.7808015	0.3432566	-0.14168175	0.44956702	-0.08304008	-0.64103556	0.055288076	-0.88285345	0.3248313	0.65894884	0.39313734	0.67275465	0.05126624	-0.088153936	-0.09138506	-0.08171333	0.15210916	-0.3262309	-0.23109786	0.061878853	-0.030710757	-0.38735357	-0.15661965	-0.17488186
Lrpap1	0.07104994	-0.6117599	-0.026797377	-0.0609456	-0.16852549	0.10764072	0.36595273	0.23395717	0.2681054	0.23395717	-0.07293152	0.4201085	0.030161971	0.542311	0.48544866	0.34866992	0.18867405	-0.20866145	0.13422626	0.019149791	0.22837776	-0.41547844	-0.23556934	0.32598856	0.2053451	-0.0484115	-0.59042186	0.028756363	0.30177486	-1.017067	-0.5640161	-0.7966769	-0.10365464	-0.5742845	-0.5137429
Stx4a	-0.5369272	-0.22061275	-0.826823	0.44368377	-0.14661218	-0.14438991	-0.52849555	-0.41908434	-0.6063362	0.5700683	-0.096075974	-0.45741245	-0.2973859	-0.041752923	-0.22879194	0.068830244	-0.29213995	0.18193515	0.28681383	0.31316277	-0.0017863904	0.6959731	-0.033065557	0.4775496	-0.6324154	-0.10671884	0.3152826	0.27298558	-0.0020214585	0.35673168	0.5188973	1.0065453	0.31637394	0.37649494	0.11640182
Cenpa	-0.49953505	-0.19141275	-0.16393201	-0.32199687	-0.03387147	0.10579466	0.6761104	-0.18371195	0.6761104	0.5744701	0.19068356	0.19068356	0.32192808	0.2791393	-0.3907121	0.17222409	-0.3744103	-0.25023088	-0.1358982	-0.037002947	-0.3181847	0.11950154	-0.47221833	0.036246035	0.2787756	-0.48306465	-0.6143092	-0.23844227	-0.08776336	-0.827093	-0.5456801	-0.23475099	-0.3737274	-0.20560464	-0.7201778
Gltp	0.33662617	0.22531658	0.73522353	-0.41713142	-0.79587764	0.7169278	-0.24327116	1.0368367	0.22712258	0.7435835	0.116752245	1.1482671	-0.008315268	-0.013290672	-0.26482943	0.38505968	-0.9734504	0.4281928	0.20083414	0.2889098	0.26753616	0.53236383	0.7012929	0.86322504	-0.6427112	0.06778214	-0.035028663	0.5850245	-0.30958495	-0.6714119	-0.21857233	-0.7727726	-0.1281861	-0.65448856	-0.54517186
C87436	-0.50332034	-0.42931977	-0.06474735	0.3883035	-0.52242917	-0.27443916	-0.09386692	-0.63113266	-0.43409583	0.011315313	0.022542568	-0.52925307	-0.23379718	-0.09496378	0.47950634	0.3122116	0.053899605	0.4689371	0.13636176	0.35369423	0.019793507	0.0046866145	-0.08943556	-0.010580142	0.004245329	-0.41079217	0.2647729	0.14720328	0.004245329	0.21934502	0.6306594	0.20439468	-0.07678708	-0.3361737	-0.13264032
Mcm3ap	0.11398026	0.47655034	-0.05706528	0.08684413	0.35291898	0.5818566	0.38208708	0.5312305	0.5052353	0.34592742	0.31633264	0.43123472	0.11619302	-0.22462566	-0.03941079	0.1928801	-0.6330905	0.06936555	-0.15706238	0.02091195	-0.10572149	0.21355703	0.740804	0.33554757	0.020254517	0.082795985	0.3311836	0.10017806	-0.0074018254	-0.4004327	-0.21559303	0.05048183	-0.58863646	-0.23397157	-0.08474555
Fcer1g	0.026074147	-0.27878043	0.6507571	-0.12882724	0.20831762	0.0	0.0	-0.069231	0.8354966	0.19650255	-0.40285736	-0.114511885	0.9538848	-0.20288977	-0.57909936	-0.65163785	-0.21681002	0.4459481	-0.60716325	-0.3943716	0.62458926	0.14819223	-0.827079	-0.8400413	-0.8583864	0.6607353	-0.7179826	-0.37159243	-0.624538	0.6983951	-1.3401821	-0.8251436	-0.32628766	-0.83167166	-0.83167166
Itgax	0.083134666	0.27076167	1.8943012	0.10960688	-0.13259402	-0.2630344	0.5277376	0.8073549	0.22239242	-0.099535674	0.6780719	0.36923382	0.72246605	-0.05839798	0.020828713	-0.28467384	-0.7837756	0.0097735245	-0.012594288	-0.2667633	0.06842088	-0.0037289066	-0.04120361	0.15381236	0.20409924	0.44510734	-0.015866445	0.26124313	-0.29597437	-0.011387868	-0.022114273	-0.08820347	0.21557729	-0.3467365	-0.38776374
Tusc4	0.5465307	0.05328437	-0.112725586	0.29127365	-0.07796016	0.30485457	0.041820176	-0.0085114995	-0.23946594	-0.060662784	-0.37596792	-0.44360664	-0.21956638	0.024406686	0.12192319	-0.10204165	-0.34104878	0.19545223	0.13132189	0.1578936	0.61094445	0.7567953	1.2851743	1.3540361	-0.55307645	0.6899665	0.027467392	0.36523977	-0.4757707	-0.7671811	-0.038142428	-0.4731899	-0.48127222	-0.38715005	-0.026268328
Hes5	-0.14037724	-0.3209495	0.25020722	-0.15255196	-0.17721401	0.20218885	-0.07871198	0.30910406	0.30910406	0.23510347	0.63925266	0.73440987	-0.025763096	-0.093424596	0.16733964	-0.10709953	0.20102276	-0.3950803	0.2871794	-0.077820964	-0.077820964	-0.6849792	-0.05596153	0.078580596	-0.13744825	-0.7008776	-0.5633741	-0.5345192	0.05519682	-0.71167976	-0.22928698	-0.33971098	0.046347465	-0.1409311	-0.12671724
Q3U0Y7_MOUSE	-0.19183339	-0.1281279	-0.11263156	-0.31057093	-0.08212947	-0.8525053	-0.86474895	-0.30181274	-0.35839626	0.3322443	-0.4053173	-0.29627454	-0.3670785	0.061146982	-0.032393787	0.47699293	-0.7008339	0.43766662	0.6589908	0.31229958	-0.36293703	0.54747415	0.3404049	-0.09487581	-0.37971333	0.0681141	0.661159	0.19229351	-0.0992803	-0.03687462	0.118139915	0.46385133	-0.43053848	0.24044402	0.16756514
Slc44a4	0.7753674	-0.03979292	0.16422097	-0.11475498	0.37067184	0.50760365	0.2543172	0.11681367	0.2973859	0.4323155	-0.017487427	-0.08963721	0.5197783	-0.22070743	-0.34623832	-0.15359324	-0.25547287	-0.4232003	0.26961818	0.063152306	-0.12767003	-0.18717106	-0.18717106	-0.18717106	0.017588774	-0.12680113	-0.5068322	0.08470297	0.31457052	-0.09404224	0.31286737	7.9932135E-5	0.30058905	-0.340957	0.3250421
Tmem123	0.30015084	-0.6529447	-0.5653638	-0.5207408	-0.20468332	0.54299706	1.0101501	-0.433052	0.058078587	-0.08781013	-0.52333045	-0.83069247	0.46999964	0.47397122	0.5672527	0.09518426	0.5160274	-0.79790056	-0.08777656	0.61898315	0.5554554	-0.15661336	0.5079187	0.19424544	-0.6755416	-0.6334027	0.06662027	-0.26702577	-0.14488384	-0.87595797	-0.14721288	-0.5152106	-0.078001745	-0.24087198	-0.75796074
Gda	-0.22738396	0.10173963	0.17178713	-1.1917601	-0.56062734	0.3280542	0.46777895	1.6645796	0.82911545	0.43409583	1.2591923	1.1388981	0.5643522	0.96111023	-0.22678132	0.6952162	-0.1425124	0.58830094	0.36179245	-0.5588904	-0.29443392	0.5078357	0.017510083	0.6840863	-0.5778239	-0.61823815	0.015087373	-0.8108832	0.015087373	0.10388344	-0.35362756	-1.1082952	-0.28491482	0.27523136	-0.09646974
Calm2	0.061443135	0.36309883	0.87494737	0.0077325474	0.24988823	0.9307373	0.1520031	0.25633976	-0.03037365	-0.34974605	0.31389078	0.23521647	0.33786964	0.08064023	0.29050982	-0.07079252	-0.8443327	0.0123031	0.28160426	-0.12066053	0.20287861	-0.16984808	-0.080914356	-0.112623215	-0.9473226	0.21826345	0.119348414	0.023133103	-0.6891704	-0.314804	-0.32068056	-0.2686338	0.09582832	-0.11266027	-0.122892186
Pcp4l1	0.74537486	0.3801375	-1.6494685	-0.3843517	-0.043626536	-0.67056704	-0.57806003	-2.6983654	-1.8004094	-0.9757294	0.20395212	-0.809627	-0.16832587	-0.2840073	0.0094275605	-0.12044946	-0.6121578	-0.011529421	-0.15354528	-1.1764901	-0.6317915	0.27530074	0.20742257	0.20271894	0.009411586	0.5953849	0.49080613	0.10985703	-0.3388565	0.16020742	0.07135803	0.11348039	-0.15101993	0.17569469	0.07135803
Dera	-0.55881315	-0.2122554	-0.25805908	-0.6173088	-0.21978907	-0.14870173	-0.14048122	-0.4706298	-0.37109414	-0.030057235	-0.19903341	-0.0921182	-0.14870173	-0.16947293	-0.50779545	-0.029748166	0.021133004	-0.12928385	-0.33329773	0.49080673	0.3952994	-0.1437737	0.14428297	-0.27729738	0.5082191	-0.36172032	-0.31281072	0.13785069	0.34101364	0.109847255	0.1483214	0.57281923	0.16718043	0.16718043	0.10006623
Tmod3	0.062906414	-0.21533924	-0.54838336	-0.8584047	-0.6862855	0.28169826	-0.050465066	0.074676685	-0.23446526	0.587965	0.24792752	-0.07875411	0.035623908	0.4747237	0.38016847	0.3463436	-1.9315095	0.33842394	0.33046055	-0.13574462	0.46440428	1.8897905	2.0367227	2.064395	-1.6157162	1.0767747	0.4957921	0.20628549	-1.6243293	-0.937855	-0.16056892	-0.1741367	-0.39463705	-0.586904	-0.35289252
GNPTA_MOUSE	-0.3641326	-0.1312478	-0.50796837	0.57675433	-0.4287417	-0.5578264	-0.18830353	-0.877516	-0.65033853	0.059623983	-0.2888304	-0.5849625	-0.5941225	-0.16650741	1.143177	-0.05886669	0.11837369	0.17559856	0.25360107	0.15049008	-0.18615952	0.19377418	-0.28173718	-0.49428183	-0.29145575	-0.22048922	0.061654005	0.17127849	0.07111433	0.37827882	0.12067831	0.92337686	-0.0038667878	0.12067831	-0.10171411
Dnttip2	0.2494551	-0.015044727	0.4379749	0.44758224	0.07861438	-0.099848926	0.10566178	0.3419598	-0.035514288	0.98456997	0.06850878	0.2998343	0.22677086	-0.0580347	0.084409565	0.07202584	-0.7525321	-0.5285673	-0.44610515	-0.07137792	0.47374433	0.60599214	0.6745416	0.4027778	0.008689157	0.13020697	-0.104967624	-0.114459075	0.16984394	-0.9473604	-0.42630965	-0.123611026	-0.5522976	-0.72085184	-0.401392
Eif3s12	-0.56580853	-0.10937444	0.0037002843	-0.3377806	0.08776455	0.4313059	0.21771042	0.52110255	0.6910276	0.59188664	0.18929474	0.34728575	0.19710013	-0.2985821	-0.23490474	-0.020006845	0.18200034	-0.31692725	-0.011444832	0.07095176	-0.110378005	-0.6603451	-0.5898061	-0.6292513	0.50844204	0.16218178	-0.06409408	0.05005004	0.31270334	0.27856335	-0.39330724	0.14128175	0.22197981	0.13639125	0.44799504
Cdh15	-0.104821526	-0.104821526	0.121454336	-0.1888858	-0.104821526	-0.020464102	-0.24285652	-0.29176614	-0.42182666	-0.3948596	-0.5058909	-0.3168571	-0.24285652	0.020825021	0.21674523	-0.03261424	0.3055545	0.4873928	0.046820227	0.06434525	0.3399797	0.46027392	0.08943623	0.18565154	0.23016669	-0.005900667	0.5897091	0.50224626	0.28360596	8.0194284E-4	-0.8186258	-0.20564893	0.24365847	0.60170597	-0.3825267
Cct2	-0.21020925	-0.4435434	-0.19744195	-0.38446882	-0.24001002	-0.361938	0.6559605	-0.1854978	0.0029472841	0.1748338	-0.099219605	-0.3543747	-0.004432246	0.13331564	0.44598684	0.31689206	-0.4410867	0.059118163	0.19315669	0.2001779	0.5859847	0.607963	0.691204	0.5409972	-0.08899839	0.4726675	0.043393984	0.49045134	-0.005619477	0.06435225	-0.10097294	-0.08726087	0.1429089	0.23933867	0.294247
Cpeb1	0.3401944	0.46175638	0.1361805	0.2417907	0.3401944	0.4730696	0.10383581	0.10383581	0.34330174	0.39334244	0.2558389	0.30895025	0.4257639	0.29738444	-0.10787203	0.1745277	0.10893936	0.1745277	-0.031923175	-0.5816057	-0.8591396	-0.34894493	0.062250517	0.038980737	-0.010287606	-0.010287606	0.41757393	-0.4253251	0.32531542	0.2972376	0.08991263	-0.019021742	-0.062090464	0.07673724	-0.26518232
Stk17b	-0.4194629	-0.686075	0.32995516	-0.57992756	0.21093105	-0.2816501	0.71459776	1.7061197	1.169925	0.3823007	0.97198564	1.1794838	0.74250376	2.4100769	-0.120353185	0.26187542	0.35340205	-0.559042	0.4123591	-0.35062632	-0.05238136	-0.4636223	-0.8186291	-0.22641076	0.64130044	0.41842657	-0.7569864	-0.3717557	0.99324113	-1.0006602	-1.4643375	-1.0728768	-0.4446843	-1.6401206	-0.9072247
Tparl	-0.5973445	-0.41006595	-0.222133	-0.3130415	0.16229652	0.076235585	0.076235585	0.04405518	0.31070083	-0.011227256	-0.033947334	0.4150375	0.054861937	0.3373646	0.1642157	0.32008663	-0.32703236	0.42078063	0.15450054	0.59424764	0.5680953	0.8252532	0.55039334	0.58558273	0.5089415	-0.25726137	0.3009484	-0.09619894	0.32390955	-0.048110496	0.049921583	0.0071719373	0.0071719373	-0.014687496	-0.38989902
Rcbtb1	-1.0889211	-1.6374174	0.5377388	-0.34879637	-0.048403308	-0.8518927	0.40545616	0.83407056	0.5477422	-1.3701183	0.035172384	0.83407056	0.4434055	-0.058128793	0.87936956	0.41131437	0.07651923	-0.25743762	0.88891524	-0.0767487	0.8930124	-0.0767487	0.410622	-0.31404802	0.59841955	-0.91688734	0.0030449869	0.41519007	0.81689936	-1.7753067	-0.8410371	-1.6977634	-1.6085511	-0.96454996	-1.6645339
Rpl27	-0.95687133	0.23162854	0.4518877	0.14003669	0.17149083	-0.26332098	-0.27107972	-0.07196612	0.35730737	0.5089749	0.05205803	0.0021474005	0.1261277	-0.75515074	-0.10393433	0.033842973	-0.0042982646	-0.38943067	-0.4609217	0.51521814	-0.23903105	-0.4677029	-0.7351492	-1.2998188	0.6601264	0.23804945	0.20847632	0.14075224	0.30245247	-0.21829355	-0.04244371	0.5885524	0.040281214	0.040281214	-0.018984737
Mef2a	-0.22237939	-0.15199006	-0.03651284	-0.5556228	-0.40475613	-0.33257535	-0.010647244	0.27008915	0.8432745	0.5418938	0.7004397	0.021061616	-0.09877815	0.27274695	0.30445582	0.35832268	1.0097126	0.38822415	0.43910533	0.40777987	0.43732417	0.18787272	-0.19470038	-0.34586444	-0.21797936	-0.6839538	-0.08701868	-0.3985516	-0.16039187	-0.10891155	-0.13163163	0.12630491	-0.23444243	-0.14697959	-0.37194595
Dgcr8	-0.44585598	-0.25741088	-0.38026762	-0.03923071	-0.13065374	-0.3131579	0.03476542	-0.17433017	-0.34260166	0.14494833	0.12357468	-0.20104752	-0.24207479	0.12602612	1.750517	-0.16615462	-0.16615462	0.43830404	-0.06661895	0.45547426	0.32220775	0.7430509	0.12289893	0.08225694	-0.11767617	0.0066519645	0.18098214	0.04582256	-0.30210075	0.32052645	1.3749743	0.47252953	0.45016173	0.23152144	0.23152144
Manea	-0.24364847	0.08062357	-0.4582425	0.32953686	-0.067221895	-0.6636368	-0.13508762	-0.3857837	-0.2939912	-0.18919502	-0.61345106	-0.6636368	-0.13508762	0.29571882	-0.227234	0.52920896	0.5940601	0.71562207	-0.19948903	0.65630376	0.09930629	0.15123409	0.17292915	-0.2397178	0.5027536	-0.3548533	-0.3657416	-0.8102229	0.19719458	0.6841861	0.3249364	0.38343206	0.11081159	0.6368804	-0.10008519
Map4k4	-0.9853449	-1.3849523	-0.40038237	-1.0386744	0.29886356	0.20528318	0.091576606	0.49340856	0.97349536	-0.9249493	0.4427825	-0.636652	-1.3289485	0.53589565	1.023656	-0.35019994	-0.95034885	-0.22718903	1.2347625	-0.1814692	0.8185308	0.55263674	1.9514822	1.3151374	-0.23295473	-0.12537484	0.7100894	1.0026735	-0.4005547	-0.11018509	0.009028074	-0.3129	0.062738664	-0.4566355	-0.15407273
Pstpip1	0.6908478	0.57151085	-0.28079903	-0.36072257	-0.07954081	0.5615985	0.31495854	0.9332996	0.124806456	0.50760365	1.1208156	0.48604748	0.51065695	-0.031452704	-0.21666758	-0.11493769	0.90639085	-0.0460108	0.0392125	-0.749727	-0.74056697	-0.40049154	-0.2284308	-0.35551465	0.28835374	0.09783183	-0.20303465	-0.5078892	0.0077904454	0.13798277	1.0631423	0.3015629	0.12193993	0.25608736	0.568323
Ankrd13a	-0.47375718	-0.25923365	0.24634139	0.18356664	0.4213278	0.775412	0.29428533	1.1628875	0.9353909	-0.031942893	0.51483643	1.1331891	0.6898705	-0.39273313	0.007523328	-0.20979536	0.62725127	-0.109714344	-0.14839481	-0.006750676	0.6096023	-0.033855908	0.08544302	0.10590713	0.2650369	-0.019964607	0.026164563	0.2564622	0.78664607	-1.27288	-0.46360016	-0.10145761	-0.36688852	-0.42938444	-0.46360016
Myd116	-0.4753251	-0.13889745	0.8811602	0.53556323	0.3299465	0.005646563	0.08246216	1.3719687	1.1219906	0.7504804	1.0851313	0.7301604	-0.0636161	-0.31756532	0.112484746	-0.26423582	-1.4905117	-0.8175527	-0.42401627	-0.2041044	-0.08993337	1.2630216	0.57632923	1.0659847	-0.6753756	0.37525046	0.27215698	0.13617931	-0.50872576	-0.40234572	-0.5413222	0.049033616	-0.30281004	-0.28234595	-0.40234572
Nos3	-0.300187	-0.1919341	-0.26319277	-0.300187	-0.04341156	0.64490503	1.0388192	0.94656074	1.0515302	1.1375035	0.8624965	1.2186403	0.96010727	0.05746283	0.4397104	-0.078420594	-0.13286838	0.12088821	0.07358249	0.19877031	0.1463029	0.21584383	-0.003722553	0.18149231	-0.42698154	0.21835358	0.24181256	0.4474876	-0.12742126	0.07656603	-0.07705716	-0.04499595	-0.10984709	-0.09335897	-0.17775115
Mgat1	6.8755087E-4	0.35063002	0.34321254	0.32072854	0.6501903	0.23834753	0.22362602	0.059239205	0.116141595	0.17088456	0.49281266	-0.07992355	0.0	0.0	-0.097359896	-0.1514673	-0.1423073	-1.088536	-0.36927244	-0.11517117	-0.13173474	-0.185506	0.5441362	0.22495878	0.2386337	-0.9012445	0.112694696	0.16044782	0.52077943	-0.97303516	-0.5707481	-0.48023582	-0.10472668	-0.7471747	-0.38590842
Med6	-0.27297875	-0.7595695	-0.012855939	-0.0031733855	-0.6124652	-0.077722296	-0.005053228	0.044699807	0.029953223	-0.5451615	-0.38508427	-0.6600255	-0.1655179	0.22168066	0.39676735	0.12546533	0.2390279	-0.25678223	0.0553869	0.62046385	0.37376815	-0.28109637	-0.070150465	0.0022580288	0.29422548	-0.49296814	-0.5263267	-0.24373953	0.44813818	-0.9521635	-0.13857666	-0.49671176	-0.4729957	-0.42670205	-0.5702929
Fhl1	0.95752746	1.9664632	0.028007928	2.2080634	1.7981374	-0.02005975	-0.47598928	-2.2471213	-0.43736163	-1.2638735	-1.2366302	-1.9396617	-0.15929806	-0.34915128	-0.22738284	0.3368647	0.5861945	-0.18205695	0.05355908	1.8176057	1.8719105	1.6291982	1.6291982	1.6291982	0.09503489	-0.3642579	-0.5773337	0.4303693	0.35690773	-0.9343711	-1.149655	0.35698378	-1.4359331	-0.35447472	-0.6599265
Cbfb	-0.10676322	-0.8021497	0.51868504	0.05130163	0.055831287	-0.9987643	-0.5179326	-0.4105117	-1.287722	-0.857672	-1.3120719	-1.3620404	-0.8554335	-0.16857657	0.342954	-0.44955313	-0.6136429	-0.21385744	-0.16655172	0.34870368	0.5900226	-0.081228025	0.16124506	0.21543716	-0.36703536	0.017937275	-0.44455415	0.44900182	-0.19228043	-0.3514533	-0.71257526	-0.6210951	-0.639552	-0.17058279	-0.60287136
D13Wsu177e	0.03140809	-0.6776907	0.046674848	-0.37343365	-0.2563942	-0.7195046	-0.70869786	-0.54596835	-0.37390763	-0.5363823	-0.82059073	-0.99342734	-0.41723505	-0.26826352	0.10229936	-0.33145735	-0.26826352	0.070059024	0.15704232	-0.28540498	-0.060973417	-0.09812642	-0.03672587	-0.07325175	-0.9382379	0.32479653	0.48706797	0.15164763	-0.4825584	-0.28471163	-0.22058128	-0.31787848	0.06321168	0.028446263	0.3433196
Atp1b1	1.161709	0.87220234	-0.044741936	0.5435796	-0.13852409	-0.3747448	0.6614754	0.1434916	0.1520031	0.75942045	0.2661741	0.42209226	0.10016416	0.29556593	0.21564238	0.6997642	-0.36021793	0.62610716	0.27818385	0.46047166	0.43909803	1.5379157	1.0734485	0.8568246	-0.66554457	-0.053815167	0.30166548	0.31815362	0.42096442	0.16282567	-0.1919513	0.05643633	0.09993797	-0.14888258	-0.7769138
Eif1	-0.43103126	-0.09325048	-0.19353712	-0.16491993	0.017966995	0.6101259	0.40409845	0.6101259	0.39094126	0.06921343	-0.09721171	0.16788115	0.22336744	-0.44522175	-0.1417979	-0.1678563	1.2892289	-0.6390931	-0.45876828	0.8576615	0.08941	-1.6250643	-1.2442565	-1.6186353	1.0706542	-0.3159233	-0.33208424	-0.05380751	1.2457408	0.58365226	-0.054564822	-0.0073636924	0.9133084	0.5215089	1.1264842
Q3TDG6_MOUSE	-0.73276675	-0.8430901	-0.121492945	-0.90158576	-0.73276675	0.24792752	1.2288187	2.4312887	1.776104	0.23266076	1.3610665	2.6205864	1.0312188	-0.34581187	0.38932636	0.74701214	1.1769558	0.3504074	-0.09500377	-0.11525684	-0.7208296	-1.1602906	-1.6698457	-1.53599	1.0112405	-1.0631069	0.26987636	-0.29594108	0.5356614	-0.28983268	-1.2113587	-0.7381065	-1.0971876	-1.0661607	-0.96253806
Ddx31	-0.3197724	0.4202595	0.20245434	1.1086323	-1.0288712	0.5228408	-0.06790406	-0.10309349	-0.1270392	0.011012993	-0.72412527	-0.03355256	-0.286439	-0.022474468	-0.27434677	0.30783328	-0.11651796	0.34630743	0.52942973	0.121023886	-0.10022941	0.12784515	-0.3239509	-0.05318084	-0.1189219	0.051003102	0.41599992	-0.22080152	0.2920112	1.0274807	0.9549121	1.6500576	0.65005755	0.8845228	0.46948528
Zfml	-0.003867118	0.4953655	0.2264305	1.090109	0.11587213	-0.38702312	-0.20704445	-0.90303826	-0.43837	-0.71400446	-0.28010792	-0.16319017	-0.71400446	0.3222273	0.0812192	0.2559936	1.0591929	0.5286782	-0.03243758	1.803628	1.2135037	0.72600704	0.6668113	-0.66269004	-0.03411933	-0.86216664	0.10504342	-0.4430823	0.36945906	0.30471593	0.5466045	0.456719	-0.043207377	0.46698734	-0.8912043
Dbnl	-0.27992842	0.19765054	-0.22615717	0.30706176	0.20201573	-0.24436711	-0.6035346	-0.10073442	0.094157495	-0.21291748	-1.3818706	-0.04083372	-0.36881447	1.4551364E-4	-0.122949615	0.47557762	0.2906269	0.4044166	-0.08832327	0.5979928	0.37560034	0.7978333	0.45512068	0.39470917	0.3075966	-0.35571194	0.24870291	0.7236642	0.21832927	0.29897204	-0.6123703	0.53292924	-0.3272131	0.29897204	-0.12967588
Ipf1	0.5019758	0.032490477	0.54706365	0.21119636	0.094551444	-0.6395978	-0.50901365	-0.5655972	-0.7831886	-0.3639633	-0.5800967	-0.59474355	-0.50901365	0.03228766	-0.026606029	-0.08800657	0.67383367	-0.05697968	0.03228766	0.9750474	0.29202065	0.6006519	0.35672635	0.15319294	-0.010384999	-0.34009045	0.07981281	0.3084372	-0.2641416	0.35287344	0.18744983	0.5012653	0.11840818	0.47940585	-0.19646516
Zfp748	-0.5543998	0.16320048	-0.8564283	-0.25183702	-0.21336287	-0.23786382	0.20414072	-0.15842937	-0.50635266	-0.5228408	-0.04692105	-0.07096652	0.17376707	0.7122243	-0.049263615	-0.3040775	0.11913392	0.5674077	-0.10529765	-0.4111658	-0.23955442	-0.2261339	-0.25310096	-0.3960589	-0.2179468	-0.031068657	0.43691772	0.37721148	-0.11432416	0.59133047	0.33728486	-0.004947319	0.36392	0.59882504	0.51416266
Kptn	0.70692766	0.019517874	-0.067359574	-0.7237067	-0.18117948	-0.2495196	0.25594497	-0.44360664	-0.38702312	-0.45519462	0.16046467	-0.07847406	-0.3541085	-0.37311402	-0.9300622	-0.6418172	0.51924527	-0.60813403	-0.9025814	0.01622779	-0.41829577	-1.0999941	-0.019954547	-1.052376	0.49109015	0.118431255	0.26282117	-0.7235039	0.079957105	0.008960954	-0.21343146	0.6512897	0.42971212	-0.3438281	0.22807825
Commd6	-0.044998888	0.028250093	0.056539137	0.04246395	-0.38203388	-0.6687941	-0.47846287	-0.65041554	-0.14684139	-0.39960745	-0.3103401	-0.44640166	-0.25375658	-0.20474195	-0.27950972	-0.1758871	0.09663876	-0.56731206	-0.45905915	0.2959532	0.33157712	-0.39661828	-0.7780474	-0.75918835	-0.099704035	0.2553909	-0.18611878	-0.20404069	0.29421017	0.102807686	0.25845855	0.38398945	-0.031048061	0.30682158	0.27476037
Pold2	0.5972034	0.2914645	0.2727684	-0.7913619	-0.6900786	0.8133454	0.561427	0.98592484	0.19614252	1.731352	1.2203901	01/01/00	0.0	0.3469225	-0.066826396	0.25820094	0.4163826	-0.9477737	0.0734949	-0.20510577	0.5495073	0.6870108	0.77506703	0.746308	0.21364003	-0.82393336	0.89455277	0.10895242	-0.07391164	-0.6280132	-0.8969137	-0.022444578	-0.41339645	-0.46197665	-0.67452127
Idh2	0.3371549	0.4636873	0.4302643	-0.06988981	0.10268964	0.37851164	0.2630344	0.56342936	0.31550184	0.07800251	0.25633976	0.11547722	0.30256277	-0.32154807	-0.11685767	-0.17130545	0.6696281	-0.086643055	0.21571767	0.2501037	0.20210944	-0.94211996	-0.65568095	-1.0041069	0.7972834	-0.05071352	-0.27310595	-0.07446212	0.65650475	0.97776335	-0.09540307	-0.030185407	0.7963982	0.35871196	0.80535907
Sp1	-1.2978889	-0.77041787	0.03845971	-1.227186	-1.4216243	-0.44644263	-0.08839512	0.5253438	-0.08839512	0.5330933	1.2223924	0.5712284	-0.14497864	0.64007413	1.0390815	0.54252976	-2.0524168	0.64007413	0.9062049	-0.6838811	0.7157264	1.4723364	1.3389589	1.3084245	-1.6883109	0.96630204	0.4491926	0.19795603	-1.5893959	-0.66319346	0.4043454	-1.1160991	-0.73995066	-0.7320885	-0.91580045
Riok1	-0.19473684	-0.25514835	-0.78883034	-0.88836604	-0.78883034	-0.65280515	0.045166317	0.5730182	1.1884971	0.23038119	-0.8137414	0.18625863	-0.4372991	0.19065031	-0.3038851	-0.026706519	0.41015735	-0.47736794	-0.2345114	0.56080765	0.61113936	0.24739106	0.24739106	-0.33227715	0.5626334	0.045513548	0.14878282	-0.21650164	0.58735585	0.8947901	0.75150424	0.9259286	0.5329693	0.18381973	0.28335539
Ube2l3	-0.59523636	-0.53536487	-0.18325865	-0.74995893	0.019307146	-0.05415577	1.2535117	1.2535117	1.6025718	1.2082216	1.6992711	1.0990294	0.8936688	0.23140386	0.692735	0.62431854	0.49094927	0.09097014	-0.52662337	-1.0502673	-1.4788878	-0.68383974	-0.79110074	-1.6008784	0.7658436	0.27910462	0.082515955	0.49755347	-0.80606276	-1.5634744	0.23915294	0.0684385	0.014127377	-1.0500029	0.0030154223
Rrm2	-0.28520715	0.24057743	-0.06720649	-0.4247585	-0.20558998	-0.34464818	-0.5670406	-0.48903808	-0.10275958	-0.7369656	-0.04580369	-0.1520031	-0.036525875	-0.1836088	-0.460449	0.16103937	0.7399781	0.4611631	-0.30290774	-0.020955335	-0.45485187	-0.31046194	-0.85311365	-0.11781687	1.0943993	-0.37107286	0.08229277	-0.39344066	0.73068064	0.7518625	-0.42746115	-0.16619584	0.8687803	0.38594282	1.0319705
Tmed1	-0.1077954	-0.051211875	0.27071622	0.14316617	0.16721164	0.2870981	-0.13882771	0.42164025	0.2090956	0.24304293	-0.013296823	0.2541835	-0.35879338	0.02971784	-0.08679617	-0.25840753	-0.5428609	0.004626859	-0.17005168	-0.2855028	0.2770919	0.7033566	0.5624941	0.5747724	-0.61028314	0.019073486	0.2600816	-0.055694282	-0.5228203	-0.9140377	-0.27119428	-0.38937572	-0.6594649	-0.42499962	-0.13221788
Ppfibp2	-0.169537	0.51272273	-0.292021	0.22437721	-0.1864108	-0.23606735	-0.08406427	-0.59863746	0.06649541	0.05343926	-0.18876164	-0.22012581	0.05343926	-0.032805543	-0.26984474	-0.10757331	0.22048089	0.5177469	-0.092306554	0.17721869	-0.33735448	0.74142265	0.03662036	0.5155412	-0.10314743	-0.13289477	0.07655859	-0.03135675	0.11503274	1.0615741	0.5186191	0.6980669	0.9596945	1.0013136	0.6021425
Smarca3	-0.5402751	-0.3409663	-0.5138029	-0.4878077	-0.3178827	-0.1520031	0.34103692	0.51937413	-0.024247546	-0.20645088	-0.024247546	0.24285652	0.28293395	0.5670518	0.2832589	-0.18140939	-0.124825865	0.057377465	0.10547175	-0.021430952	0.08166254	-0.048398	0.05657156	0.05657156	0.36532253	-0.43304363	-0.049714975	-0.002409262	-0.37164307	-0.38318214	-0.70511025	-0.7293578	-0.83064115	-0.70511025	-0.70511025
Nsun5	0.15464085	0.61174244	0.020547964	0.45420113	0.2851429	0.29677463	0.02647221	0.35363695	0.66015	0.23757882	0.19930881	0.13588342	0.15999588	-0.09673126	0.107807495	0.33019993	0.93632704	-0.040515248	-0.17526466	0.034983587	-0.5580387	-0.5519896	-0.7804311	-1.1582357	0.6281314	0.103176214	0.31868225	0.09513889	0.35279012	0.21228842	0.090982124	0.3241813	0.35260972	0.35260972	0.12434072
Insig1	-1.1150997	-0.5688177	1.1056561	-0.2850247	-0.064473614	-0.31839064	0.31672406	1.1069152	0.07812678	-0.551125	-0.43484962	0.94218814	0.53776175	-0.7782574	-0.15415269	-0.10256819	0.5672832	-0.33143345	-0.24335429	-0.15012582	-0.6897643	-1.6676253	-1.0802238	-1.1863893	0.85240614	0.21042371	-0.0861933	0.43827745	0.8304218	-0.1787195	-0.0045450334	0.20567267	-0.05053124	-0.14714943	-0.13471232
Hey2	-0.8543975	-0.35525855	0.07708179	-0.0774461	-0.8922866	-1.193145	-0.70277417	-0.6396346	-0.65241	-0.0058432445	0.22621942	-0.3612378	-0.40535104	-0.38456023	0.08542279	0.13001294	-1.5913558	0.35061207	0.43299946	0.35959068	-0.2934126	0.79315037	0.1506438	0.6678377	-0.41441146	0.18534805	0.88955754	0.47752878	-0.6744743	0.21522783	-0.2734046	0.33466792	0.3574136	0.28129047	0.23641834
Iapp	0.27698064	-0.14484604	-0.11787899	-0.48044905	-0.14484604	0.12130629	0.23319918	-0.1324503	-0.18903382	-0.1324503	0.049753036	-0.30932805	-0.18903382	-0.042125113	0.029428149	-0.43291506	-0.3701793	-0.46533653	-0.11741324	-0.010208178	-0.010208178	0.1153227	-0.1966213	0.011486893	0.074535504	-0.037357375	0.63780296	-0.060816348	0.21789968	0.47758555	0.06679754	0.19656542	0.049724024	0.25731945	0.6346865
D5Wsu178e	-0.4374007	0.0670719	0.28608167	0.3457879	-0.030775424	-0.17584984	-0.258312	-0.09784732	-0.07275634	-0.43888423	-0.43888423	-0.20281689	-0.17584984	-0.37186173	-0.090090744	-0.4896982	-0.40043086	-0.34384733	-0.23693213	-0.048568636	-4.7434858E-4	-0.28735548	0.022984624	-0.02432109	0.28803915	0.30821702	0.04518262	-0.13378753	-0.24699813	0.6372031	0.33342233	0.24031292	0.33342233	-0.08161517	0.28761864
Q3UVU4_MOUSE	-0.39405462	-0.4346966	0.22609732	-0.30345207	0.15483864	-0.19082235	0.25663665	0.6227645	0.59767354	0.2672839	0.39898956	0.492704	0.5285492	-0.09253537	0.25538793	0.20292051	0.28597626	0.14847273	-0.041005068	-0.01795439	0.032671683	-0.5178808	-0.01795439	-0.72097266	0.09615713	-0.25086194	-0.2011089	-0.09506727	0.229131	-0.45626858	-0.52878106	-0.48483774	-0.5895351	-0.38722694	-0.9587689
Trit1	0.6113157	-0.18223338	0.13969472	0.13969472	0.23280412	0.20163386	0.07038933	0.24285652	0.18057224	0.18057224	0.07038933	0.20163386	0.1591986	0.5148226	-0.11453404	-0.11453404	0.055390954	-0.30717912	-0.25655305	0.21497503	0.09679361	-0.5058709	-0.4027774	-0.012830885	0.8740464	-0.048991606	-0.08695946	-0.2072537	0.041773856	-0.72286534	-0.9984998	-0.64156526	-1.0240349	-0.8541099	-0.20203319
Tm9sf3	-0.33323795	-0.6385301	-0.18495795	0.06120264	-0.044407547	-0.37233305	-0.30194372	-0.12271916	-0.49786392	-0.63536745	-0.42955792	-0.18470605	-0.6257814	0.09878838	0.64035827	0.2142656	-0.5104217	-0.25351337	0.31429443	-0.11606064	0.6073159	0.060528096	0.1754938	-0.13878071	0.1870233	-0.2095573	-0.40103844	0.13019209	0.08438839	-0.52900875	-0.72580945	-0.5984301	-0.5583527	-0.33032474	-0.047737528
Rhou	0.47335646	0.17799254	-0.6120844	-0.14021567	0.06706055	0.23518462	0.083860606	0.09737541	-0.0036022367	-0.11218305	-0.1921312	-0.1880268	0.13717642	-0.32181293	0.13935709	0.33165467	0.01761182	0.35578057	0.15318936	0.7793947	0.971285	0.9283764	1.3440943	0.7793947	-0.70112556	0.013359779	0.43931857	0.4474556	-0.6975323	-0.07980874	0.4835767	0.051308814	0.1958257	-0.042334035	0.16904072
Cd34	0.0448392	-0.20962593	-1.0902108	-0.39704952	-0.6076761	0.9219975	0.33976477	-1.0208586	-0.10002882	-0.2195191	-1.2075132	-0.9591663	-0.14893842	-0.546827	-0.83462936	0.09169873	-0.013953058	0.31924614	0.50837845	0.81470865	0.52390665	0.64420086	1.3706357	1.0125883	-0.7732388	-0.282537	0.43801308	0.31639844	-0.3010843	-0.090791576	0.55916435	0.63316494	0.0068434253	-0.19273436	0.20552742
Stt3b	-0.5717708	-0.61209995	0.3137123	-0.53085667	-0.5202506	-0.4695305	0.07945546	0.3495175	-0.35236427	-0.004708923	0.011122475	-0.24330713	-0.16545106	0.3285689	1.150948	0.5512664	-1.9063362	-0.18783608	0.35239813	-0.40715456	0.86929864	1.5299989	2.1644495	1.4727439	-0.829187	0.6488229	0.5485389	0.8594222	-0.47980568	-0.91941714	-0.6685464	-0.43651792	-0.7579191	-0.62065506	-0.3901873
Dbf4	-0.62450904	0.6626536	0.8764751	1.0746089	-1.9293636	0.5437505	-0.3021196	-0.23277156	-0.35499188	-0.16660464	-1.2172307	-0.072718136	-0.25111672	0.012559986	-0.5765782	0.19509308	-1.2322437	0.2829881	0.6277803	0.4926916	0.19313133	0.49660668	0.20274934	0.82711065	-1.0587051	0.5207192	0.8180235	-0.06702041	0.29925126	1.4425586	1.2784884	1.9528402	0.92243606	0.9485358	0.88087404
Eef1a1	-0.55526596	-0.7313798	-1.4888452	-1.0112202	-0.8958829	-0.8286284	0.30581287	0.3731883	0.7950665	1.080597	-0.42573446	0.20154805	-0.2605892	0.8482103	0.04220359	0.26455253	-1.4163915	0.06933405	0.10647946	0.759541	0.7026411	1.6737932	1.6290493	0.57565546	0.03685623	0.16846578	0.17251766	-0.13888386	-0.6476508	0.9479338	1.5483639	1.7847743	0.78852904	0.98664045	0.3360376
Dars	-0.051190224	0.5720892	-0.5492171	-0.5492171	-0.46324387	-0.24245805	-0.21444367	-0.56910855	-0.8133454	-0.35009876	0.08511661	0.007948753	0.07000972	0.2495394	-0.4463072	0.0011517766	0.38971707	-0.06138969	0.2568814	-0.024175838	-0.1781272	-0.3143316	-9.995161E-4	-0.077725306	0.19053212	0.2869366	-0.058495432	-0.43909943	0.4279267	0.568889	0.25316608	0.03283611	0.34317625	0.34317625	0.68360066
Nrip1	0.14816499	0.17760877	0.28971913	-0.7793225	-0.45174783	0.21818016	0.057715498	0.45137936	0.939879	1.0435016	0.87714326	0.29218075	0.26793322	0.56333566	0.47880214	0.6761036	-0.27065438	-0.18935429	0.6320484	-0.1721968	0.37623984	-0.1365729	0.2872348	0.19237563	-0.2833857	-0.12773481	-0.22961442	-0.14422293	-0.6098865	-0.24034506	-0.07761556	0.051117755	-0.28406644	-0.3756969	-0.17715123
Gnai2	-0.038975865	-0.15754473	0.09973041	-0.57066756	-0.24950503	0.5072187	-0.33244598	1.0328096	0.8760561	0.81779665	0.61378276	0.9448131	0.09463687	0.108071595	0.20074323	0.24387634	-0.8058394	-0.16057642	0.22892599	0.18016818	0.66641265	1.0577567	0.9776753	1.0608692	-0.8032516	0.40350166	0.42882985	-0.209244	-0.77183867	-0.672048	-0.117080204	-0.15143171	-0.52969503	-0.4060481	-0.23842904
Mat2b	-1.125889	0.3240824	-0.8058479	0.4622133	-0.31718755	-0.5745157	0.045410458	-1.0084122	-0.18786001	0.73864216	-0.021123292	-1.0084122	-0.00841224	0.07720923	0.14696033	0.35284367	-1.5857558	0.54271877	-0.019776387	-0.037256356	0.5256798	2.4221752	1.2266885	2.2759016	-0.1020998	0.23404215	0.8907404	0.3111511	-0.24461144	1.1327935	0.35150692	0.5360922	0.6997172	0.96169895	0.21239504
Stx18	-0.14431281	-0.23667683	-0.06807722	-0.41407308	-0.34818515	-0.061839253	-0.229134	0.029953223	-0.6052825	0.020037754	-0.05134688	-0.45943162	-0.12644833	-0.070480235	-0.03945334	0.049814	-0.67121005	-0.47856498	0.087781854	-0.2009358	-0.19171727	-0.38830593	-0.59152025	-0.603695	-0.24524827	0.23207352	-0.25946212	0.60588837	0.16978922	0.6576284	0.17220156	0.2776947	-0.33528218	0.18211703	0.025715476
Atg9a	0.063618556	0.25015482	0.4776397	-0.10427591	0.5018364	0.6277756	0.030102031	0.042813085	-0.11765159	0.342637	-0.15103775	0.20992307	-0.057626817	-0.16797443	-0.19034225	-0.58745784	0.5857617	0.0764443	-0.29795122	-0.179095	-0.4369861	-0.5941325	-0.6347745	-0.41154107	0.2049627	0.23159783	-0.25558946	0.0033288435	0.517902	-0.11386556	0.544626	0.1145759	0.065458134	-0.11386556	0.059199143
Nras	0.5995027	-0.23314628	-0.66198957	-0.52112705	-0.4555387	0.0	0.0	0.5434432	0.15965666	0.14585087	-0.015430041	-0.17954943	0.30339214	0.4566384	2.2138836	0.49641412	0.53463346	1.4720024	0.79294544	0.3106686	-0.35238367	-0.33896318	-0.68445975	-0.36593023	-1.0277615	-0.34528503	-0.29164708	-0.47081593	-0.22980781	-0.32358995	-0.08407582	0.07974897	-1.0840758	0.15903789	-0.121070035
Arih2	-0.32293394	-0.6515567	-0.44361544	-0.1549893	0.29141235	0.41142625	1.3617684	1.3276874	1.3219281	0.4541759	0.98550045	0.5260688	0.641546	1.5845543	1.1658411	-0.20094118	-0.40447456	0.08510988	0.032258	-0.5417023	-0.21977419	-0.18262118	-0.07657955	0.0946071	-0.17803109	-0.07849541	0.15757194	0.973972	-0.64751637	-0.8874473	-0.79087406	-1.1024603	0.06172842	-0.56108695	-0.7805321
Scyl2	0.06886604	-0.31483826	-0.0019552985	-0.03871385	-0.18555523	0.06307868	-0.37529132	-0.18919502	0.14554085	-0.46144795	-0.35453275	-0.13508762	-0.27436242	-0.22762276	-0.2391184	0.10798027	0.50934285	-0.6350471	-0.34692168	0.063892305	0.61045945	0.22113205	0.5679348	0.35578158	-0.11290915	-0.42361	-0.15871285	-0.1774494	-0.10392037	-0.7915287	-0.33847788	-0.3181579	-0.559166	-0.7915287	-0.43363512
Mtif2	-0.046348058	-0.046348058	-0.39998502	-0.4544328	-0.1548725	0.022720076	0.1724672	-0.023083612	0.44898483	0.32650083	0.51457316	0.11018292	0.5305147	0.2944741	0.25547996	0.8071224	0.31358293	0.45797282	0.27510878	0.36173674	-0.24831675	0.29383266	0.06854036	0.06854036	-0.26434427	0.07895747	-0.4477904	-0.06364693	-0.221909	-0.2095768	0.1368736	-0.07207328	-0.12940645	-0.58397233	-0.2095768
Nsdhl	-0.11613969	0.42045978	-0.3201536	0.6614679	-0.009224486	-0.048094288	-0.18927035	-0.70191866	-0.3160275	0.3821456	-0.21649182	-0.4229427	-0.07275634	0.043156285	-0.013987621	0.13801548	-0.08875539	0.34534043	0.070901275	0.31431463	-0.44212836	0.051280215	-0.8998102	-0.33421302	0.16247283	-0.050520893	0.31022644	0.45583177	0.23151447	0.42113683	0.12500474	0.7637385	0.54914445	0.5077245	0.5077245
Insl5	5.777834E-4	0.5270142	-0.4638258	-0.19775093	-0.22844774	-0.6560456	-0.7462434	-0.8424587	-0.5989017	-0.49098635	-0.3081223	-0.5711567	-0.037474707	-0.19022657	-0.68618405	0.050781533	-0.27114657	0.6133762	-0.34222966	-0.26987034	-0.31129026	1.0790248	0.16208053	0.56445163	-0.7142655	-0.38362023	-0.01719267	-0.12930304	-0.2040708	1.4787472	-0.098622136	0.490122	1.0975685	1.4749357	0.91831774
Meox2	-0.03601499	-0.43991193	-0.087240316	-0.43991193	0.49191657	0.3428877	0.642448	0.3428877	0.32894853	0.03476542	0.1343011	0.28630418	-0.017702002	-0.14056304	0.2615354	0.18136506	-0.77799296	-0.48848635	-0.12348952	-0.69416445	-0.50913256	-0.75622547	-0.70943123	-0.97861785	0.62831944	-0.3369151	-0.3029678	0.4000505	0.38970855	-0.60364276	-0.11535628	-0.75119996	-0.38125035	-0.60364276	-0.18860526
Nubp1	-0.028941438	-0.25741863	0.49144906	-0.028941438	-0.07333556	0.42449784	0.13750352	1.1201423	0.6685491	-0.07800251	0.09548031	0.30050912	-0.062060967	0.03854051	-0.4029692	-0.1729636	0.25153422	-0.41190234	0.13982384	-0.37855718	0.30816802	-0.21120612	-0.28882703	-0.04893469	0.25332004	-0.22031212	-0.26587468	-0.4998862	0.2370794	-0.2744403	-0.7150129	-0.967779	-0.6397248	-0.153134	0.03732793
Tbl1xr1	-0.85208666	-0.20145726	-0.87346035	0.20255753	0.28445214	-0.52275133	-0.14166115	-0.14739752	-0.15893914	-0.6801492	-0.33430624	-0.38084882	-0.27345103	-0.06397577	-0.2235056	-0.036420044	0.30256322	0.028388254	-0.056048848	0.37201548	0.17486036	0.30247456	-0.053567488	-0.28248796	0.55533254	-0.39872485	0.16454257	-0.079383016	0.42757696	0.1917554	0.093955465	-0.10406895	0.16723308	0.17545359	-0.13423091
Ogt	-0.1500385	-0.38527003	-0.72131926	-0.56459373	-0.22731768	-0.61846244	0.36356416	0.41816652	-0.7357728	-0.7033513	-0.28612956	0.35659122	0.31690753	0.3101875	0.5535374	0.3101875	-0.13408962	0.0883028	-0.16976535	1.0706398	0.9477459	0.92692566	-0.28461093	0.73876745	0.12319356	-1.5806051	-0.58425295	-0.8910425	0.39921695	-0.011826931	0.18508166	-0.6339337	0.13605115	0.70123166	0.07303326
Mgat4a	-0.002172081	0.13938206	-0.10064578	-0.40437678	0.13397871	0.6927416	0.6059803	0.5667003	1.1154772	0.4319509	0.54509807	0.377115	0.035845198	-0.059859812	0.10417835	0.11759886	0.4712358	-0.086541854	0.13089569	-0.16440736	-0.11737383	-1.032796	-0.9922967	-0.6126335	0.59662604	-0.09559002	-0.10987424	0.010563538	0.33183122	-0.94913	-0.18798459	-0.7238377	-0.036381185	-0.41705307	-0.22851239
Glycam1	0.11456854	-0.330571	0.39242166	0.101744495	-0.061754234	-0.271302	-0.3392061	-0.37439552	0.013674937	0.31917748	-0.013805799	0.22826898	-0.28798077	0.1530777	0.09418402	0.14148973	0.22071642	0.23168755	0.26410902	0.6347205	1.2196829	0.7922618	0.6676351	0.0046700924	0.2725934	0.52998126	0.2612781	0.014060403	0.09277238	0.092933275	-0.039821938	-0.039821938	-0.11108062	0.060872063	0.011403387
Wwc2	-0.28620514	-0.24181104	-0.37931457	-1.1569221	-0.30892524	0.5367534	-0.5350373	-0.14974712	-0.24285652	-0.4493074	-0.21900979	-0.42182666	-0.6261852	-0.48910907	0.03445288	-0.29271185	-0.16718099	0.13538179	-0.6817542	0.04140041	-0.0487974	-0.27507326	0.019374104	-0.3591375	0.22363584	-0.53379387	0.028085027	0.32181624	-0.17122377	0.46215382	0.16407247	0.014694847	0.38308224	0.32079798	0.14022572
Osbpl11	-0.16014409	-0.27650884	0.18815942	0.40516528	-0.23106588	-0.38506767	0.039430145	-0.3065657	-1.0784063	-0.044280563	0.4438204	-0.67299324	-0.80010515	-0.45509297	0.73610485	0.08547542	0.78264743	0.16793758	-0.3366515	1.100628	0.7091345	0.0766933	0.5559777	0.033136934	0.48180223	-0.5144358	-0.13939641	0.3964567	-0.060479354	0.6175438	0.8168526	1.0546751	0.13567483	0.5875491	-0.031144254
Rab7l1	-0.93253565	-0.20434026	-0.52846926	0.28985676	-0.3524389	-0.0972972	-0.16600995	-0.0972972	-0.0972972	0.38332865	-0.3636906	0.098489866	-0.08061846	-0.21620065	-0.054737233	0.43673864	-0.071810745	0.16522846	0.36242032	0.41545075	0.045501135	0.69083625	0.03808366	0.23258668	0.17492902	-0.36995605	0.2731094	0.30440554	0.40022135	0.67688346	0.17181374	0.43727487	0.27716675	0.76162565	-0.05666344
Ly6d	1.164483	-0.0680101	1.0174417	-0.41378492	-0.049731363	0.19647694	0.6408712	1.2980521	0.73608834	0.36257008	-0.2534193	-0.081173	0.71754104	1.23431	-0.29336667	-0.23152743	-0.99051934	0.0137426965	-0.5459087	0.039765157	0.59435403	0.9645777	0.654475	1.0565734	-0.41693836	0.49301204	-0.49239057	0.40997443	-0.3851296	-0.7534958	-0.64971536	-0.59870565	-0.5633437	-0.70644724	0.24051377
Sesn1	0.01682829	0.73641944	-0.4373476	0.36587945	0.16006438	-0.106338315	0.2427861	-1.0796703	-1.2655369	-0.30283368	-0.5204789	-0.953259	-0.41587117	-1.0291711	0.59866804	0.3104908	1.6126817	0.4706387	-0.23712927	1.758367	1.3617122	0.4325654	0.52087116	0.026214635	0.5675044	-0.2631917	-1.3631332	0.22689323	0.40007222	0.6576115	0.28703862	1.1744175	0.35923246	0.36266336	0.44102654
Trip4	-0.39731175	-0.8513434	-0.081166014	-0.11635545	-0.5333733	-0.64815634	-0.0068863854	-0.47584078	-0.5849625	-0.6374299	-0.5849625	-0.22239242	0.08665438	0.14518349	-0.09837355	0.1311083	-0.8548165	-0.50789404	0.15216991	0.26560935	0.64082086	0.5846778	0.32164338	0.6626803	0.28506434	-0.2268347	-0.31638628	-0.51411664	0.25668254	-0.19042218	-0.5203876	-0.6291639	-0.36757874	0.20036778	-0.36034718
Tnni1	-0.17761004	-0.12316226	0.15169758	-0.12316226	-0.21508475	-0.3081223	-0.59191525	-0.17687777	-0.49098635	-0.2910488	-0.3428877	-0.4525122	-0.49098635	-0.37606394	0.027832987	-0.7837219	-0.35403764	-0.07650367	-0.0061143446	-0.6519787	-0.57891524	-0.8313024	-0.8102408	-0.2322647	0.24107236	0.81993467	-0.04034058	0.5071472	0.34668255	-0.3699166	-0.031114664	-0.3076323	-0.19059289	-0.4800995	0.11247619
Clk1	-0.3456117	-1.1951344	0.55169016	0.2635475	-0.100737505	-0.23531699	0.46249884	1.6199194	1.6455922	1.2168674	1.3034754	1.225147	-0.26399973	1.018994	1.0038342	0.267715	0.4289959	-0.085217	0.23490885	0.76506937	0.62236583	-0.3443141	-0.45376524	-0.31820124	0.6435966	-0.40638515	-0.55493265	-0.99863136	0.41248897	-0.41173708	-0.5960554	-0.41173708	-0.4861069	-0.20310548	-0.45445156
Lipe	-0.1060065	0.26042104	0.51895404	0.10391656	0.16281025	-0.19264507	-0.17557156	0.4918531	0.12928301	0.2854022	0.19639722	0.24792752	-0.015106892	-0.18364161	0.02280927	-0.033224765	-1.0767264	-0.4819829	-0.29911882	-0.15990774	-0.18227555	-0.07375109	-0.13788143	-0.27538496	-0.34141472	0.25092733	0.011256908	-0.04185443	-0.13496384	-0.2908127	-0.07740905	-0.059487145	0.092515945	0.23001947	-0.17051846
Atp1b1	-0.9191235	-0.792509	1.1073539	-0.14850779	0.3164583	-0.43361366	-0.1740762	0.620621	-0.6197576	-0.915511	-0.6197576	-0.55753917	-0.5869414	0.031363595	1.1720624	1.1527834	-1.6168978	0.1527834	1.1720624	-1.1656493	1.0444264	1.2012185	1.8440026	1.3241084	-0.8764148	1.0765783	0.2745841	0.8246867	-0.44356158	-1.0537953	-0.72996885	-0.23398067	-0.71153694	-0.71153694	-0.3451794
Psmd3	-0.22309145	0.12665458	-0.13637982	0.07567065	0.44858268	0.42340097	0.18844509	0.4965674	0.7701325	-0.17833725	0.5961031	0.22717749	-0.08048992	-0.10841465	-0.01038257	0.01052642	-0.43598932	0.051456682	0.051456682	-0.033627994	-0.38321245	-0.47942775	-0.7374959	-0.9623693	0.38811138	-0.45282215	0.523199	0.22920778	0.072806224	-0.15606306	-0.2825955	-0.22370179	-0.306843	-0.029614735	-0.18948607
Stk40	0.17369284	0.4646641	0.43134403	-0.08130425	-0.06219543	0.3439544	0.098302074	1.2459792	0.5411463	0.23029763	0.5849625	1.0092186	0.08963721	-0.2951517	-0.20438623	-0.14408574	-1.2043862	-0.12731002	-0.19561604	-0.5139316	0.06337738	0.26367602	0.31614345	0.43952587	-0.9605808	0.16495003	0.46873078	0.24532345	-1.0980843	0.13499358	-0.2708254	0.099889785	0.20934093	-0.049746297	-0.049746297
Eml2	0.5901446	0.40329975	-0.19778243	0.12953892	0.2729031	0.12105939	-0.36859617	-0.70667166	-0.4239944	-0.38349503	-0.39854938	-0.2500817	0.034036323	0.09279525	-0.35112336	0.11216058	0.9079275	-0.24876165	0.21246548	0.092244856	-0.21041031	-1.0923057	-1.1113305	-0.95996594	1.5378797	0.3122777	-0.3384226	-0.26467425	1.4631557	0.49165878	0.064130336	0.30256277	0.56736845	0.23359063	0.49786392
Irf1	-1.2081726	-0.82181776	2.0989118	-0.45202336	-0.03446587	-0.4868524	0.10640623	2.3382218	1.5342093	0.98388034	0.92693657	2.228486	0.42037094	-0.47566634	0.5781049	-0.4545165	-1.5830499	-0.287594	-0.5189195	-0.27829126	1.030659	0.4629745	1.1634142	0.5198057	0.04299528	-0.03451409	0.9008232	0.2911564	0.0070384024	-1.0301682	-1.1382858	-1.127102	-1.5589478	-0.44347057	-1.5970159
Tssc1	0.67134863	0.5473599	-0.39819232	0.7376911	0.30635178	0.123031475	-0.39660478	-0.6484119	0.15798408	0.13477668	-0.17743626	-0.70311785	-0.52624005	-0.27204925	-0.24102233	-0.40329376	0.5442388	-0.13454571	0.2531481	0.46522605	-0.15784104	0.451486	-0.02225345	0.061539486	0.28250885	-0.08331567	0.07220191	0.48986965	0.34049204	1.8296455	0.19600923	1.3722068	0.46022183	0.703493	0.6580102
Fmnl1	-0.39130065	-0.1252258	0.21180919	-0.09516856	0.15040864	0.1520031	0.5081469	0.6780719	-0.032421477	-0.1520031	0.31550184	0.74655163	0.42701015	-0.040779278	-0.040779278	0.19289307	-0.64168334	-0.1562565	0.1518658	-0.36234835	-0.07506639	-0.055166833	-0.3381008	-0.09524427	-0.19289361	-0.09471322	-0.0027907272	0.22721487	-0.27655154	-0.2956841	-0.42369172	-0.68375456	-0.19071455	-0.3511792	-0.36539307
Lrig1	-0.48916337	-0.3309013	-0.089893185	0.031668797	0.07473752	-0.23606735	-0.22012581	-0.252187	0.20281689	-0.15806484	-0.15806484	-0.28497696	-0.2043585	-0.13974436	-0.009160246	0.004645554	-0.75540364	-0.08024334	-0.60107553	-0.57195157	-0.3431329	0.12848812	0.19623274	0.29841313	-0.09496754	3.089272	0.029021177	0.18948585	-0.2929069	0.5282815	0.4002739	0.3549499	0.47278637	0.3081557	0.08576325
Ccdc97	-0.13820748	0.42569342	0.30016252	0.33069688	0.42569342	0.2630344	0.2703024	0.22613482	0.18826663	0.42809364	0.017382078	0.0515303	0.21864028	-0.2528162	-0.08968037	0.22679329	-0.7878535	0.18239917	-0.027523901	0.0860033	-0.18248554	0.47702393	0.48736587	0.15249872	-0.3571758	0.17803368	-0.19542472	-0.13129438	-0.34500107	-0.25711045	-0.18029486	2.7738803E-4	-0.47575074	0.028291764	-0.31459594
Wrn	-0.6815211	-0.3402277	-0.6195114	0.41508722	-0.5600576	-0.43690565	0.4371417	-0.4093374	-1.155434	-0.16308758	0.18921417	-0.22983639	-0.017236704	0.26069513	0.72207135	0.52230185	-0.628115	0.64216745	0.7528336	0.033457253	-0.09724644	0.3485533	0.100055	-0.17386772	0.06410468	0.50143725	0.71832985	0.5960741	-0.42037642	0.258742	0.1710374	0.5068731	-0.19682698	0.1335627	-0.0651213
Pigv	-0.54922247	0.8010588	0.0023170197	0.62680787	-0.42277414	-1.3239444	-0.70245606	-0.7090287	-0.86910594	-0.40166673	0.24410468	-0.76957023	-0.9681159	-0.50278074	-0.021017095	0.03885436	0.30579323	0.37246427	-0.3112031	0.98862845	0.0025676368	0.34652203	0.09220485	-0.2828346	0.0418595	0.543901	-0.2996974	0.31137794	-0.097204536	0.847076	0.29828712	1.0069473	-0.22218667	0.4169316	-0.18713972
Cav2	-0.018267024	0.20616454	-0.3366285	0.3569445	0.13087642	-0.6114347	-0.37763754	-0.6938969	-0.6248552	-0.3328992	-0.8271634	-0.6248552	-0.99128276	0.053832125	-0.46700004	-0.15767197	0.43570277	0.21889137	-0.31813666	1.0059574	-0.4441498	0.48602876	-0.38844034	-0.27296314	-0.102727436	-0.45574322	-0.42745417	0.26108474	-0.09158688	0.63430464	0.22217873	0.6516867	0.54410684	0.84541124	0.3869235
Tcerg1	-0.09324244	-0.5457547	-0.28272024	-0.98632723	0.1790105	0.23132555	1.3913214	0.39927018	1.8687555	01/01/00	0.0	0.35090718	0.5061854	0.89147556	1.0662042	0.18561932	0.48854646	-0.12958291	-0.16353023	0.13065286	-0.6545285	-1.031764	-1.1893053	-0.49742755	-1.1709267	0.6516441	-0.5831854	-0.7862773	-0.90876126	-0.22385733	-1.0163417	0.08075697	-0.7054126	-0.28669947	-0.87717897
Il12rb2	-0.4229104	-0.47127342	0.5039232	-0.3307922	-0.3608494	-0.28010792	-0.20831724	0.96316326	0.3146356	0.059378546	0.24473359	0.012072832	-0.23660628	-0.28149885	0.1538873	0.053485412	-0.95957077	-0.6748413	-0.09707426	-0.13767344	0.16319303	0.30839095	0.35371494	-0.0762729	-0.4424432	-0.11179787	-0.6288563	-0.27738392	-0.060572542	-1.1435261	-0.76696277	-0.78659153	-0.78659153	-0.42182726	-0.5169845
Rps20	-2.350426	0.088083774	-0.4863798	0.6319225	-0.30702117	-0.72040236	-0.6781545	-0.49762115	-2.4348605	0.10242395	-0.7285918	-0.3860068	-1.0228971	-0.3965597	-0.16065176	0.31052652	1.5314394	-0.52998525	-0.4329231	2.8186898	0.9833833	-0.32495078	0.16462801	-0.5075172	1.2786199	-0.7918331	-1.1207979	-0.07940967	1.0508056	-0.27854973	-0.039514657	1.1748776	-0.22288193	0.7815152	-0.5212232
Rasa3	-0.64473546	-0.1452376	-0.3043301	0.7863342	-0.40742362	-0.18704528	-0.7616126	-0.6140554	0.9425784	0.35761586	-0.8135869	-1.0026207	-0.6040713	-0.70504004	-0.076629154	0.28199184	-0.46477693	0.03579338	6.039516E-4	0.8063317	1.5351079	1.5809116	1.6227318	1.504676	-0.8196563	0.17608164	0.16537116	0.72939855	0.40091106	0.14568952	0.44840398	1.3162382	0.36406663	0.46424553	-0.38420162
Thumpd2	0.02557343	-0.17795996	0.39235577	0.45007125	0.56772286	0.30361623	0.24997826	0.30361623	0.26086658	0.13632147	0.26086658	0.20558414	0.10040189	0.06480311	0.13635637	0.21558306	0.3420314	0.35208505	0.12467456	0.092584625	0.4420338	-0.20287126	0.092584625	-0.17687605	0.43655816	-0.096109845	-0.35634562	-0.30687693	0.03756859	-0.25005528	-0.21869111	-0.31490642	-0.33158517	-0.2821165	0.14904067
Tcte3	0.14385101	-0.086154595	0.34217972	-0.38161048	-0.016613662	-0.2472177	-0.51295125	-0.2472177	-0.6488347	-0.6849039	-0.46512273	-0.51295125	-0.43409583	-0.41301367	-0.20656277	-0.39463514	0.1964019	-0.35856587	-0.41301367	-0.120483555	-0.27372983	-1.1317108	-0.8279301	-0.33729494	-0.2143995	-0.13000731	-0.13000731	0.039917685	0.19192077	0.09748823	-0.012136262	0.36929286	-0.070239216	0.2634982	0.2945251
Pctk1	0.03612447	0.31540823	-0.36497384	-0.5418516	-0.2241113	-0.16227143	-0.16227143	-0.467126	-0.3647643	-0.40484172	0.07476777	-0.06273576	-0.07885542	0.84298193	0.065374374	-0.089903854	0.03562703	0.47303236	-0.17429604	-0.3942001	-0.15501243	0.76252544	0.49524155	0.5079526	0.02781247	0.14937446	0.43888107	-0.12243017	-0.037038673	0.70394135	0.5223345	-0.0023274657	0.6646284	0.6405159	-0.107297026
Prdx4	-0.28825992	-0.07749282	-0.2094045	0.41591573	-0.06355363	-0.04692105	-0.26534456	-0.36587143	-0.058893688	0.5018213	-0.36587143	-0.21089678	-0.42662546	-0.3072957	0.011772716	0.15343386	0.99449474	-0.29308188	0.35642087	0.78100777	0.18688524	0.39211038	-0.27484548	-0.030919913	0.30281588	-0.21175727	0.1508128	0.29247394	0.59979767	0.88125724	0.30959153	0.7702259	0.6074964	0.4482978	0.15611705
Ing5	0.79049796	0.0022231112	-0.8171589	-0.485383	-1.0894456	-0.387333	-0.048053324	-2.095609	-1.1520777	-0.85221905	0.11839714	-0.67305905	-0.387333	-0.011247381	0.012119952	-0.17793684	0.29364678	-0.03373212	0.45038715	-0.0471484	0.17000185	-0.12759635	-0.10173252	-0.19334288	0.1308701	0.14413528	-0.21914236	-0.520255	0.2787743	0.08667333	-0.33193535	-0.40220934	0.08667333	0.18613997	0.2725285
Cct2	-0.18898961	-0.9146841	-0.0084173605	-0.4324686	-0.44052836	-0.7588132	-0.6007298	-0.14402314	-0.19630042	-0.018706195	-0.8438212	-0.17647378	-0.53193516	0.09405945	0.6817871	-0.18567783	-0.5298261	-1.0776831	-0.13006385	0.5785703	0.5624266	0.2574447	0.31124857	0.15350911	0.03287231	0.70392376	-0.2613108	0.16175508	0.45097053	-0.27523512	-0.11728276	0.14723514	0.052246384	-0.032546535	-0.14606567
Nudcd3	0.88920087	0.031453453	-0.19546153	0.1915616	-0.45532864	-0.4882865	-0.7433281	-1.1987798	-1.0934268	-0.7117925	-0.501707	-0.6211222	-0.23194672	0.18058276	-0.21602201	-0.6537796	0.84467393	-0.0065686563	-0.3151552	0.2341276	0.24314447	0.40455502	0.34716755	0.8767169	-0.059181415	0.04731821	-0.0077531743	-0.35516623	-0.5055831	1.0894879	-0.13878112	0.5392908	0.2733091	0.14858262	0.76378477
Dnajc10	-0.38749957	-0.5447393	-0.46811804	-0.6536737	-0.116645664	-0.28345394	0.1621055	0.32659954	0.33280468	-0.5655972	-0.20046458	-0.09675323	-0.40209845	0.24412069	0.39285606	-0.15146445	0.08557475	0.62112504	0.28910816	0.13206956	-0.03954182	-0.031968597	0.50954366	0.384956	0.53080374	-0.10720498	-0.46399733	0.14498204	0.17861281	0.18634026	-0.01373758	-0.2321611	0.033183467	0.38028213	0.3388622
Stard5	0.09380337	0.064056024	0.18875177	0.31198353	0.05400236	0.24392559	0.5849625	0.6828098	0.4525122	0.20053299	0.4525122	0.67490464	0.337035	-0.119060606	-0.21492063	-0.19306119	-0.23711637	0.12669581	-0.019524934	0.3166447	0.38253263	0.09873966	0.60860074	0.91502774	-0.056375798	0.30117622	0.56567603	0.23824495	-0.3014883	-0.4518158	-0.26473024	-0.14326674	-0.6928239	-0.35524255	-0.6162026
Ltb4r1	-0.1434311	0.29951242	0.41115776	0.085387595	0.45648175	0.18903382	0.2630344	0.9107327	0.5260688	0.16349873	0.2141248	1.0285691	0.5849625	0.4714623	0.15780184	-0.04074384	-0.35677132	-0.06459058	0.23797219	0.0581003	-0.2638278	-0.23140632	0.18363118	0.0046610427	-0.1610457	-0.009042611	0.12846091	0.5598002	-0.083043195	-0.0286449	0.1412801	-0.24437359	-0.47064945	0.06821664	-0.048822783
Rad51ap1	-0.15912825	-0.41438532	0.107151814	-0.28111878	-0.7836191	-0.75290716	-0.31797007	-0.4634005	-0.29834127	-0.5770573	-0.2040139	-0.31797007	0.6007298	-0.35118657	-0.39627445	-0.06977363	0.22635846	-0.46666378	-0.06977363	-0.3522482	0.5945098	-0.2513193	-0.10322064	-0.1569919	0.31775346	-0.04242209	0.15827526	0.10094208	0.041235838	0.6332833	-0.21238853	-0.13108842	0.2640495	0.8982555	0.17094012
Zfp287	0.1053438	-0.015671607	0.6958233	-0.40686238	-0.070813164	-0.11395619	0.4241397	0.8255023	-0.28141293	0.07125869	0.28118175	0.7296423	0.036069255	-0.7557479	-0.18638225	0.11023475	0.39858025	-0.4620167	-0.31762677	-0.32537976	-0.17685725	-0.61295635	-0.5711362	-1.0857093	0.37429035	-0.29889935	0.19208701	0.21956775	0.55773646	0.11003942	-0.29435083	-0.13388616	-0.15299499	-0.5489237	-0.078032926
Wars	0.610363	0.041888602	-0.16487758	-0.53489995	-0.025225597	-0.26690742	-0.12940389	-0.66038877	-0.36312273	-0.49318328	0.20516104	-0.6063939	-0.280937	-0.44006312	-1.0226779	-0.79526734	-0.14373726	-0.6306956	-0.8883768	-0.6426817	-0.616112	-0.52431947	0.08675585	-0.49497554	0.11603717	-0.07981509	0.25828975	-0.2332459	-0.123273045	-0.2626073	-0.5731142	0.2394024	0.07755153	-0.22962998	0.006668039
Evi5	-0.2612219	0.37860256	0.13269232	0.119868286	0.093873076	0.4355016	0.13124454	0.053938806	0.18057224	0.14373548	-0.041820176	0.29698175	0.36257008	-0.39072463	-0.5916373	0.23220573	0.2133467	-0.29311383	-0.33414108	-0.035566173	-0.5457609	-0.460872	-0.015246188	-0.488617	0.42827922	0.0810571	0.23893677	-0.3906948	-0.16441894	-0.12652005	-0.08119606	0.01933081	0.12624602	0.3632852	0.11330696
Cklf	-0.30708486	0.33383405	-0.18330164	-0.06634549	-0.41212034	-1.0379678	-0.73073363	-0.8744691	-0.8917471	-0.2803756	-0.14784546	-0.4986022	-0.2645341	-0.12932171	-0.41570222	0.12008743	-0.5022112	0.80013245	0.19947489	0.046735603	-0.412696	0.9835418	0.13044631	0.7754336	-0.66761297	-0.38511276	0.0538934	-0.1584771	-0.5338145	1.1826192	-0.07313177	0.28599697	0.60880184	0.9629722	0.5052538
Gm568	0.27849382	0.011013506	0.12649073	-0.057373468	-0.36883456	-0.3815628	-0.5951583	-0.5951583	-0.657894	-0.4355016	-0.46324658	-0.6105883	-0.6105883	-0.25538242	-0.20430824	-0.22961932	-0.54200363	-0.8209796	-0.07251836	-0.3176267	0.10829911	0.041701358	0.05301667	-0.028120093	0.2824056	-0.18966283	-0.2530882	-0.0145761175	0.14154309	0.31340903	-0.0061324844	0.15181987	0.28445765	0.06368896	0.33239213
Tfg	0.2507246	-0.10886161	-0.32728514	-0.29640582	-0.11184547	0.057898384	0.069796965	-0.5633603	-0.1962029	0.14483403	0.24792752	0.027715378	0.051912088	-0.05903522	-0.36703634	-0.100331634	0.36361545	0.012928377	-0.11084312	-0.49020565	-0.40681642	-0.69757396	-0.36249053	-0.64884794	0.012296119	0.18879378	-0.012621514	-0.2586652	0.09393459	0.63224685	-0.02261769	0.43625572	0.17768095	0.42729485	0.5561926
Gch1	0.80310583	0.2948361	0.08353887	-0.27060384	0.25093326	-0.30238792	0.4854268	0.22314169	-0.3685782	-0.5954932	0.78240854	0.58671016	0.10616556	-0.06755463	-0.29073048	-0.42275888	0.088203035	-0.07698405	0.04103793	-1.0256469	-0.38074192	-0.6572596	0.1587776	-0.13458134	0.04332289	-0.03635536	0.2365062	-0.5898069	-0.22057308	-0.827884	-0.827884	-0.5087783	-0.08435429	-0.7106005	-0.5087783
Anln	0.00216114	0.4462611	0.3832513	0.43387738	0.13048524	-0.27928376	-0.27928376	-0.035046946	-0.18442456	-0.09541956	-0.36587143	-0.42662546	-0.5563933	0.17146625	0.08573638	0.19894698	0.010185345	0.4017639	-0.11958253	0.70434314	-0.013885863	0.70434314	-0.061191577	-0.061191577	0.23894136	-0.08298674	4.292672E-4	0.6642472	3.2661629	1.0260086	0.16420591	0.5617983	0.44104612	0.62363756	0.4062807
Rbm28	-0.17113413	0.36458486	-0.13291481	-0.29227057	-0.39030266	-0.6296316	-0.42681468	-0.32412902	0.19703685	0.18934245	-0.017702002	-0.1287333	-0.25951993	0.4093163	-0.033041816	0.4030573	0.16489756	0.5964862	0.63438284	-0.49411926	-0.6566723	-0.24494752	0.13738582	0.026354505	-0.058483467	0.2870131	0.30691266	0.19033708	0.4569381	0.5918992	0.6244671	0.05551692	0.7058554	0.2683233	0.24337694
Rps16	-0.4059636	-0.78691274	0.038933937	5.1551487E-4	-0.021232339	-0.17505468	9.923388E-4	-0.06739785	9.923388E-4	-0.025908576	-0.30539578	-0.053526666	-0.045649994	-0.11244381	0.06916218	-0.030192155	-0.95217454	-0.34469545	0.029399952	0.93158376	1.3456365	0.6946635	1.0312474	0.13301128	-0.3472849	-0.57945836	-0.24103387	0.4418428	0.10713787	-1.1844678	-0.3462899	-0.27263287	-0.36789864	-0.85632217	-0.8225968
Pcnp	0.12261544	-0.41753927	0.23333368	-0.54289824	-0.7970912	-0.6153874	-0.34785032	-0.3872084	-0.96275175	-0.40410691	-0.28194413	-0.74125373	-0.15942608	0.22357129	0.66527677	0.17482935	-1.5727125	-0.040992055	0.13032296	-0.34087142	0.60542244	1.0060413	1.0904679	0.86042696	-1.0273874	0.766945	0.09760321	0.13366199	-0.9117677	-0.31171745	-0.47584736	-0.51265025	-0.6279596	-0.28997004	-0.504613
Irak2	0.11156073	-0.41343698	0.048995048	0.18249664	0.103886805	0.044807795	0.049212974	0.7360551	0.22304243	0.77114576	0.524551	0.53715104	-0.08433735	0.13070947	0.096661985	-0.029260455	0.21247044	-0.14669706	-0.19859816	0.31456468	-0.4306804	-1.2008933	-1.0984104	-1.3897501	-0.11000626	0.10021145	-0.018665943	-0.23296778	-0.086623326	-0.42593867	-0.4377641	0.0081108045	-0.21282949	-0.22815028	-0.13857493
Rab18	0.20444387	-1.2860539	0.08383519	-0.5470578	-0.7010914	-0.035623908	-0.20780489	0.475338	-0.22826898	-0.017702002	-0.14809863	0.2790726	0.21230361	0.71091324	0.99102116	0.6837771	0.5246546	-0.020090794	0.5297435	0.12305085	0.22097728	-0.029488457	0.31267712	0.22547866	0.49753892	-0.039670456	-0.23327446	0.03868518	0.5564326	0.4554467	0.28417525	-0.3818238	0.46617308	0.86913776	0.37235108
Cd164l2	0.2485255	0.19267227	0.3541357	0.3197842	0.3710095	0.20511442	0.058893688	0.3999306	0.09686154	0.169925	0.33786964	0.11547722	0.058893688	-0.15684552	0.021491714	-0.19531967	0.36341128	-0.4740357	-0.33868384	0.012210873	0.012210873	-0.016078172	-0.31673765	-0.26489872	-0.19793323	0.6765359	-0.08245601	0.18673062	-0.13903953	-0.5128727	-0.23723826	-0.17583773	-0.3514093	-0.1314436	-0.33453548
H3f3b	-0.04625575	0.030774739	-0.04889563	1.3681222	-0.5491957	-1.5579432	-1.2953703	-1.344678	-1.1907654	-0.7375927	-1.7789518	-1.1114075	-1.113441	-1.3605198	-1.6023716	-0.7586475	0.61845267	-0.79894024	-0.24897315	1.8010948	0.6218953	0.25624585	-0.34967628	-0.5862129	0.46549514	-0.49211755	-1.3026892	-0.6916644	0.73897	0.7609273	0.5032977	1.7355648	1.1277885	0.6187749	0.15453342
Rb1	-0.32802528	-0.24212521	-0.5474704	0.071439415	-0.1689588	0.05479247	-0.037719667	0.5052353	0.03675855	-0.028196892	0.47206846	0.98597044	0.03675855	-0.31966037	-0.42501336	-0.060016543	1.0736244	-0.2894984	-0.16562673	0.075746976	-0.4167155	-0.51899654	-1.1157845	-0.4167155	0.9680113	-0.4082938	-0.002842349	-0.4082938	1.0913937	0.9001774	-0.016833214	0.17581186	1.0272894	1.0402672	0.7183391
Car1	-0.11909134	0.2760466	0.1340276	-0.1389909	-0.023513678	0.035623908	-0.34464818	-0.32192808	0.21723072	-0.1520031	-0.27753398	-0.09310941	-0.13210353	-0.39275402	-0.43174815	-0.28172272	-0.5130483	0.32094178	-0.39275402	-0.5383687	-0.26374632	0.56271744	0.39007804	0.32761395	0.19608605	0.10588825	0.18143928	-0.18534306	-0.093420565	1.0230386	0.65644145	0.09844603	0.6922867	1.0088944	0.39884096
Sgtb	0.55251026	0.4082883	1.4345039	0.11170965	-0.18551968	-0.20214374	-0.12784995	1.4571126	-0.16166466	0.08896144	0.8804813	1.3828188	-0.2742935	-0.69434404	0.4680708	-0.15504026	-0.15504026	-0.19740629	-0.052106738	-0.75695825	-0.3300606	-0.1317319	-0.2657102	-0.25125903	-0.11488526	0.5147463	0.6084054	-0.16332562	-0.2805633	0.4453873	-0.054289997	0.13726503	0.00547515	-0.0674254	0.35965744
H19	-0.4399707	-0.491501	-0.41487974	-0.3186644	-0.6581509	0.38702312	0.25375658	0.054447785	-0.085729875	0.106915206	0.6745997	0.054447785	0.15754128	0.4808642	0.2007563	0.2007563	0.8916522	0.5309049	2.305093	-0.25060755	0.23843051	0.14532112	-0.08349758	1.1738902	-0.54291856	-0.18034846	0.18222162	0.18222162	-0.15762839	0.0012890161	-0.17117818	-0.10406399	0.09946941	0.13694412	0.2090939
Aqp11	-0.042613383	0.066320986	0.40390235	0.23915759	0.07937714	-1.4242091	-1.297452	-1.4843302	-1.6126542	-1.4997602	-1.2575593	-1.3950628	-1.4997602	-0.4125903	-0.31206343	-0.06998863	-0.69057506	-0.36864695	-0.4125903	-0.34866264	-0.113284595	-0.22617865	0.06180211	0.5373812	-0.46807683	-0.28044984	-0.22861089	-0.17857021	-0.57191265	-0.4066521	-0.39035028	0.052779526	-0.34252176	0.1673393	0.17831041
Atg4b	-0.022274086	0.14958094	0.4100414	0.20259933	0.32378566	0.31875384	0.20645088	0.02358682	0.106915206	0.33140916	0.4288433	0.24709286	0.015767315	0.1441439	0.34367535	0.014213592	-0.1881758	-0.17089781	0.17149438	-0.13437073	-0.047387425	-0.22693685	0.012733569	0.012733569	-0.05421678	0.16817564	-0.15566204	0.11372786	-0.11794238	-0.11372448	-0.20506479	-0.11372448	-0.64227366	-0.15867189	-0.21452512
Nedd4	0.36832908	-0.06979205	0.063474484	-0.13321742	0.9146111	0.49304003	0.50564003	0.1520031	0.693573	-0.07306346	0.3605897	-0.11103131	0.086414754	0.36930016	0.016998408	-0.06185701	0.36930016	-0.2338097	-0.14527301	-0.39791346	-0.45115548	-0.8059982	-0.5757006	-0.8059982	0.6343651	-0.39029694	-0.45820102	0.061577316	0.2542224	0.49007758	0.47096878	0.12479313	0.27557307	0.21943	0.38170144
Obfc2b	-0.045064453	0.029897604	-0.045064453	-0.20779395	0.029897604	0.10433666	0.017921908	-0.17218098	-0.018147347	0.035623908	0.017921908	0.053111337	-0.54056835	-0.033251517	-0.41176313	-0.09810266	-0.3315928	-0.13165522	-0.18349415	-0.5482163	-0.26528233	0.24533282	-0.06278948	0.31307742	-0.1181549	0.1356017	0.21115273	0.08829598	-0.21373256	0.4314421	0.50070477	0.29512066	0.7953255	0.61964583	0.24217176
Tprkb	-0.4896457	0.17894515	-0.5150683	-0.20472817	-0.2520339	-1.3348382	-0.86805713	-0.83902806	-0.6356459	-0.4618435	0.30577233	-0.5298009	-0.39271912	-0.41916913	-0.25161502	-0.09015161	-0.018415853	0.4929238	0.32063642	0.15474017	-0.35781384	0.3278049	0.111671455	-0.4091607	-0.40875396	-0.049211573	0.08249411	-0.10325141	-0.22378507	0.08421183	0.16189119	0.53861177	-0.43475312	0.20204832	-0.0780596
Ahdc1	-0.006971173	-0.48543406	0.23850486	-0.34645763	-0.23324703	0.09019781	0.6003925	0.4381211	0.65066576	0.548304	0.2937312	-0.047305714	0.7087687	0.53479856	0.1943741	0.25140506	-0.10161073	0.14706838	0.49756563	-1.9028314	-1.5382589	-1.7329063	-1.4433998	-1.4565752	-0.6329239	-0.12728386	-0.4809208	-0.3289177	-0.51334226	-0.20785864	0.07142512	-0.12617484	0.17173003	0.12800865	-0.33977032
Ahdc1	0.042081825	-0.17582321	-0.28999424	-0.35953516	-0.35953516	-0.1280076	-0.37036845	-0.82102984	-0.55799544	-0.47999296	-0.38807046	-0.7506405	-0.5380959	0.11250994	-0.13458292	-0.375591	0.80056596	0.05806216	-0.072521955	-0.072365746	0.33039343	-0.38515317	-0.25456908	0.56855315	0.0094671	-0.017250238	-0.6089701	-0.33245248	0.34980723	-0.40411872	-0.95513386	-0.60003895	-0.79643613	-0.82680976	-0.30458304
Ifnar1	-0.6892741	-0.30615592	-0.12018297	-0.5057337	-0.61843383	-0.34645042	0.4946601	0.80225134	0.39955518	0.10922907	0.20233847	1.199518	0.22747804	0.62072974	0.6366713	0.33833003	-1.0256333	0.6025824	0.2760816	0.51214695	-0.19714369	0.5427044	0.7439626	0.7058946	-1.1997212	0.39617085	0.4070182	0.5011404	-0.82924926	-0.89385945	-0.14953315	-0.7039843	-0.83599925	-0.50488424	-0.6593942
Cltc	0.4848421	1.3171146	-1.3157618	-0.7787338	-1.3252221	0.4200382	0.10929864	0.57154197	-0.7662028	-0.026967047	0.72084594	0.6157999	0.25633976	1.7833914	0.1678492	0.30905667	-0.77756566	2.3578262	-0.28095904	0.331554	1.103602	3.9321532	2.603807	2.9530423	-1.5314994	1.2048103	1.0424919	0.19096659	-1.0274569	1.7610496	0.7808808	0.38053983	0.84115255	2.0228355	1.113601
Pfkm	0.05332706	0.40865833	0.104401246	0.34637403	0.18964854	0.046293654	0.091147885	-0.13124454	0.046293654	0.2708539	0.3590811	-0.047828525	0.061400544	0.5161017	0.20655732	0.050438117	-0.78116435	0.23101036	0.4022818	-0.3105201	0.25884554	-0.09479143	0.039064314	0.039064314	0.2863449	0.191708	-0.4241485	0.06395245	-0.36900696	-0.5569871	-0.39033726	-0.5867345	-0.47125724	-0.5134855	-0.57178414
Fyn	0.17317517	-1.3896005	0.4545285	-0.4265722	0.13260043	-0.8984531	-0.5992126	-0.66151726	-0.5144425	-1.5040258	-1.1211298	-1.3750395	-1.0626341	0.2729914	0.46347213	-0.8376141	-0.39130515	-0.14382175	0.23796625	-0.47406575	0.9669873	-0.6079215	-0.13110779	-0.14703335	0.45687345	-0.40722787	-0.5149034	0.55142415	-0.23510867	-0.30033255	0.11197824	-0.59420437	0.2817213	-0.3378646	0.0066996748
Leng4	-0.09020823	0.40771708	0.83320767	0.48655713	0.2600486	0.40728799	0.61890984	1.1805723	0.504923	-0.4427825	-0.11247473	0.8063732	0.19264507	-0.6894876	0.15634151	0.26897895	0.48476338	0.03887425	-0.053450868	-0.50003815	-0.004134164	0.15578097	0.31821144	0.12937798	0.19038856	-0.12327191	0.29176557	0.48441067	-0.008852005	-0.70638764	-0.7648043	-0.16534226	-0.068957716	-0.6576053	-0.3647482
Pold2	0.009013474	0.066346645	0.19187753	0.20895104	0.1571121	0.04018909	-0.46760556	-0.08390126	-0.06672611	0.16175108	0.10225006	-0.44523773	-0.33832252	-0.11330389	0.14529827	-0.2046442	-0.2046442	-0.28212297	0.077126764	-1.2409515	-0.91598946	-0.50702643	-0.525405	-0.2258447	0.22104128	0.15731569	0.020742627	0.18497202	0.22104128	0.17663065	0.43966505	0.1120904	0.14010477	-0.417377	-0.0057460917
Rnmt	0.46626446	0.18268266	-0.089843184	0.65921307	0.38122836	1.6275768	0.29511258	0.79449934	0.2148703	0.7962794	0.23075335	0.35913345	-0.25625393	-0.3886662	-0.26021785	-0.08200489	0.30682275	0.16679227	0.15481964	0.27155137	1.0175928	1.7335274	1.3282022	1.5068918	-0.85531014	-0.050676785	0.03396303	-0.15223752	-1.0162227	-0.30696547	0.32062522	0.63964236	-0.5218892	-0.5276948	0.41444126
Prrg2	-0.10375289	0.031176692	0.09418649	-0.47239748	0.20110169	0.23581293	0.05294888	0.8359618	0.15335077	0.12889773	0.2243173	0.7976918	0.31381544	-0.21613379	0.04921078	0.22297785	-0.28721687	-0.4247204	-0.20232798	-0.1014029	-0.3288134	0.041555054	-0.47691202	-0.6639976	-0.3453449	-0.19172171	0.27695376	0.16760635	-0.10683281	-0.31937706	-0.041843075	-0.23448816	-0.24829395	-0.5224689	-0.90433955
Acot2	0.3200512	-0.04574279	0.39330018	0.020490905	0.28198314	-0.10209819	-0.045514658	0.36952284	-0.05479247	0.26154014	-0.05479247	-0.11174836	-0.46055216	-0.17814074	0.040204845	-0.07797658	-0.7212831	-0.18760107	-0.26560357	-0.25604394	0.1852251	-0.42431542	-0.19133826	-0.6666763	-0.4245224	0.027989805	-0.24618515	-0.16994958	-0.22398941	-0.68615484	-0.7178637	-0.27897945	-0.50927705	-0.7019221	-2.6340972E-4
Vbp1	-0.3856028	0.17657438	-0.46480462	0.76778686	-0.15793544	-0.60398734	0.004193884	-0.16207144	-0.09324941	-0.091010936	-0.55688757	-0.5476493	-0.686074	0.17713621	0.09302088	0.37710384	0.655249	0.55269855	0.27104336	0.32695687	0.0012701307	0.51552963	-0.53815824	0.09241802	0.69654137	-0.53005105	0.12825762	-0.43816894	1.2127911	0.56960595	0.10444495	0.08324046	0.4318678	0.83849305	0.6214449
NUDT3_MOUSE	1.0011033	0.13546346	-0.028422628	-0.095020376	0.16896036	0.5717006	0.2910488	0.1655179	0.30942732	0.5906091	-0.045986205	0.11417102	0.13492958	0.21037875	0.2219358	0.09779949	-0.35537314	0.042386368	-0.08472555	-0.18449141	0.05865957	0.08202356	0.2357638	0.20417067	-0.55988276	-0.06189249	0.41636863	0.103392124	-0.8170406	-0.5209688	0.4410966	-0.107179865	-0.53098756	-0.24468338	-0.8441455
Bms1l	-0.20954604	0.19181652	0.08490132	0.81296134	0.5543866	-0.9457098	-0.67043185	-1.3939142	-0.5409553	-0.38277364	-0.65025395	-1.1290171	-0.23521647	-0.18385944	-0.38154012	0.49201155	-0.11514669	0.3227747	-0.3030067	1.1055871	0.38938013	0.8357818	0.41296694	0.31621373	0.16348974	-0.28396922	-0.55075574	0.64400107	-0.25613502	0.08073124	0.40671754	0.8967684	0.35724887	0.7057712	0.53089696
Gtpbp2	0.12900002	0.39203444	1.3821867	0.33191344	0.36728776	0.45647022	0.16388609	0.6171429	0.2934457	-0.13641919	-0.095280506	-0.038474146	-0.101086125	-0.6737198	-0.39132008	-0.6640047	-0.18968622	0.11118025	-0.29071614	-0.16040465	0.26053345	0.1376767	0.051815957	0.07208835	-0.17084846	-0.11859222	-0.24983676	0.022535518	-0.0626668	0.2031099	-0.10234456	-0.3194965	-0.004910404	-0.11499985	-0.08356735
Smu1	-0.7099223	-0.28989795	-0.5018738	0.25774702	-0.3760546	-0.035561185	0.20108831	0.1679722	-0.4949928	0.5468274	0.13407806	-0.5127821	-0.3187952	-0.011555929	1.7584566	0.67892474	0.37908491	0.1386867	0.15445402	0.38737205	0.80047953	0.6775799	0.19215304	-0.003017917	0.43389842	-0.33924952	-0.34307122	0.5579397	0.11252853	1.2969704	1.2648298	0.8895646	0.28811398	0.42043957	-0.500705
Tcf1	0.520929	0.9052697	0.66531885	0.17024186	0.19900087	0.6876157	0.17982104	0.2883455	0.33969238	0.4744418	0.589212	0.46522325	0.33969238	0.29663402	-0.072599806	0.16006096	0.72786874	-0.09684735	0.59036523	-0.64163977	-0.65213215	-0.47403985	-0.30722076	-0.0019713948	0.07095905	-0.08104405	-0.6135391	-0.39852622	-0.037189756	0.17513275	0.5568421	-0.3857556	0.41133097	0.044548646	0.5832175
Nap1l1	-0.57959735	-0.3598565	-1.4350308	-0.6479483	-0.6401919	-0.410522	0.43078023	-0.26213017	1.006768	0.03573421	-0.54262555	-0.39854938	0.45737445	-0.039019316	-0.7774563	0.30480137	0.29783183	0.6549578	0.14310923	0.6680674	-0.06800463	-0.10877424	-0.076965496	0.5124844	0.91156924	-0.44320777	0.04221906	-1.1230295	0.9652571	0.6676894	1.1990917	1.0476799	0.58861786	0.952993	0.7535672
Msh3	1.0495272	0.49481097	-0.060526375	0.29616714	0.21854624	-0.09675323	0.2434056	-0.8589561	-0.16505925	-0.25525707	0.60304487	-0.50901365	-0.16505925	-0.766868	-0.95046794	-0.80362654	0.71141195	-0.67036	-0.9608099	-0.52872264	-0.18008634	-1.0454369	-0.08893845	-0.85189927	0.36755887	0.053103115	-0.006678113	-0.8591209	0.2424171	-0.095331475	-0.54753876	0.4876984	0.47604805	-0.54753876	0.21612962
Usp22	-1.6021569	0.12950464	-0.5227619	0.30913883	-0.06656051	-1.2828753	-0.187627	-0.24902755	-1.1210594	0.25715783	0.15024264	-0.09076546	-0.04466905	0.25591096	0.05218775	0.7029523	-1.9287034	0.65625906	0.83179766	0.97311413	-0.014913246	1.6586806	2.445602	1.6284659	-1.6979512	0.84240043	0.7437161	0.97011554	-1.2898664	-0.32483342	-0.4378424	0.30764726	-0.42719516	0.19270113	-0.47391164
Alg2	0.0037084087	0.20261247	-0.06042193	0.27715942	-0.15528111	-0.024247546	0.058893688	-0.32192808	-0.23446526	-0.23446526	0.07038933	-0.012072832	0.39689016	-0.4137484	-0.28048187	-0.13272826	0.332495	0.3044806	-0.26640671	-0.263401	-0.113158375	-0.6097258	-0.48140165	-0.42128068	0.3970268	0.10933035	-0.31569123	-0.28921902	0.10933035	0.85554975	0.22519535	0.18511792	1.2152799	0.6052264	0.2832983
Sp100	-0.3363505	-0.7610382	-0.28671974	-0.57081574	-0.27976698	-0.5780761	-0.42195693	-0.085307315	0.0068863854	-0.07073451	-0.13750352	-0.16820031	-0.114902094	0.26268196	0.15723267	0.14349261	-0.48705092	-0.12092302	-0.344698	0.8506916	0.3579518	-0.11724715	-0.3489174	-0.06279937	1.6628975	0.036932003	0.112880856	0.19205107	0.24026017	-0.056586277	0.3659849	-0.24169768	0.24862795	0.28484812	-0.056586277
Ctcf	-0.6609556	-0.21158607	-0.3293538	-0.3792914	-0.24261297	-0.61278045	-0.20992307	-0.0033434432	-0.4533913	-0.3036764	-0.64375186	-0.20799305	0.24229197	-1.3562547	-0.24819493	0.22228155	-0.7863316	0.48460016	0.46477517	0.99286133	0.17325415	2.0275178	2.0686147	1.3574634	-0.20721239	-0.2007429	0.24779151	-0.19430228	0.09052311	0.26256186	0.4869461	0.47976255	-0.114834	0.4531125	0.75037855
Gtf2e1	0.31811062	-0.20641604	-0.7315973	-0.56581885	-0.8081218	-0.1991788	-0.060942765	-0.37921384	0.19658867	-0.84379077	0.010492374	-0.16335833	-0.49317002	0.7192548	0.88605773	-0.1778453	1.8557373	-0.091612905	0.16895746	0.3688756	-0.66098905	-1.0817858	-0.22952057	-1.0702902	0.49760613	-0.31617507	0.76064056	0.36564898	-0.080958605	0.7408216	0.88455707	0.8157837	0.4958109	0.32669982	0.39464596
Fem1c	-0.2898947	-0.5166655	0.20740624	-0.04083806	0.39115492	-0.11298121	0.9210604	1.9658742	0.85215455	0.5686323	0.2908686	2.0186157	0.31215218	-0.6585432	-0.23647845	0.05570231	1.1743468	0.07616641	-0.14679055	-0.21096312	0.087419555	-0.49754295	-0.054071434	-0.28833795	1.2023382	-0.29888538	-0.45330098	-0.02773831	0.8182597	-0.536667	-1.4604313	-0.88255835	-0.403236	-0.9040381	-0.5936979
Fastk	0.08178953	-0.21907695	-0.04219919	-0.04219919	-0.118148044	-0.14295796	-0.28497696	-0.55799544	-0.3016557	-0.352881	-0.40599236	-0.5380959	-0.3016557	-0.15052447	-0.15052447	-0.35697535	-0.88749003	-0.25006014	0.11250994	-0.35615614	0.3557185	0.03379039	-0.0046837553	0.014681569	0.38635772	0.31158996	-0.014180194	0.18326586	-0.053174324	0.0566155	0.3936505	0.33224994	-0.021387013	0.33224994	-0.1469179
Avpr1a	-0.2502023	0.5332664	-0.5232208	0.65336794	-0.15398696	-0.64315736	-0.20129839	-0.68929917	-0.61547893	-0.8135191	-0.17076401	-0.13103153	-0.8373003	-0.59820753	-0.41684237	0.24779052	0.49321553	0.14414129	0.641417	0.96796906	0.9511346	0.95957637	0.345708	0.8292935	0.6051425	-0.79627967	-0.60155123	-0.72311324	1.4712648	0.5456733	-0.021854572	1.2033203	0.30785087	0.46450034	0.40289807
Nucb2	0.4405887	-0.026705027	-0.72648793	-0.89854866	-0.52003706	-0.10616556	0.24175775	0.35278904	0.46650368	0.5387395	1.2458738	-0.25525707	-0.26693887	1.1087132	0.87277645	0.2149979	-0.59577656	0.50599414	0.6664588	0.06491007	0.41357455	2.2417378	1.2220933	2.0307775	-0.833315	0.90712875	0.17660047	-0.5785959	-0.6166193	0.33024284	0.36386782	-0.41726112	0.5646451	0.67987514	0.13345182
Dnajb11	-0.089173146	-0.22946449	0.4939314	-0.543739	0.08877542	-0.11783649	0.40439025	0.258312	0.54674315	-0.2630344	-0.09499651	0.055495113	0.3882706	0.13378246	-0.06846026	0.25626647	-0.047601663	0.08424299	0.43979606	0.23833452	0.35022742	-0.41208103	0.22077616	0.14832436	-0.33401248	-0.36244088	-0.6647644	-0.34106722	-0.2720256	-0.48721126	-0.0072183264	-0.70171577	0.2478548	-0.0769273	-0.48721126
Serping1	-0.25691918	-0.42464662	-0.07531236	-0.18820642	-0.13873774	-0.10187961	-0.19264507	-0.2895066	-0.1740294	0.11042399	0.032421477	0.095157236	0.15527822	-0.30104616	0.14641282	-0.26405194	-0.63709533	-0.060038052	-0.5017435	-0.77317494	0.09503521	-0.44667408	-0.15054199	-0.3754154	0.06528663	0.34845868	-0.005972055	0.012175292	0.4716069	0.3075758	-0.037252717	0.08707542	-0.022897426	0.060358077	-0.037252717
Ctsb	-0.5698317	0.44716865	-1.0924224	-0.4620284	-0.54516965	-0.7269163	-0.36122012	-0.6776938	-0.42579213	-0.08368615	-0.22902551	-0.5727242	-0.3758669	0.07292177	-0.43403822	0.3079806	-0.613486	0.42888004	0.0019386148	-0.0076006036	-0.745479	1.5291129	0.27716973	0.882955	-0.83903027	-0.30796075	0.4625574	-0.23495892	-0.6373964	0.6054247	0.39928487	0.46761787	0.70124865	1.6850758	0.43953806
Ncoa6ip	-0.18164742	-0.21599892	0.2916047	-0.61375844	-0.636842	0.10309349	-0.15002544	0.035189427	-0.09192249	0.017702002	0.06954093	0.06954093	-0.29545587	0.4250656	0.23424327	0.06431827	0.014277585	-0.2865889	0.014277585	-0.04962674	0.26005775	0.24356964	0.104406886	0.84502023	-0.2345896	-0.09198521	-0.27255747	0.02218581	-0.04194453	-0.58044654	-0.13614447	-0.40265945	-0.38190088	-0.36143678	-0.5569876
Ecgf1	0.46136776	0.21744217	0.2269025	0.098797664	-0.076289035	-0.21110661	-0.4481458	-0.5440058	-0.96271896	-0.4481458	-0.32004097	-0.34861013	-0.32004097	0.05762263	-0.23276989	-0.0934951	0.14273925	-0.21340457	0.025382295	-0.75220144	-0.061529484	0.12226769	0.080244474	0.20281112	-0.10280856	0.10740915	-0.020346398	-0.20032506	-0.18028732	0.860835	0.72524744	0.4727054	0.49758008	0.6770639	0.61590004
Strap	-0.4142722	0.1257429	0.23981465	0.5270185	-0.2161059	-0.6472259	-0.38049704	-0.61214346	-0.62957805	-0.31204176	-0.7675202	-0.6472259	-0.81659615	-0.04089227	-0.44855022	0.32905734	0.5186937	0.078336194	0.028439753	1.0845317	-0.007329226	0.22713603	-0.8247029	0.13741721	1.2626647	-0.59055	-0.26111436	-0.8968812	1.6737906	1.2347946	-0.042516693	0.7434772	-0.024814693	0.9634081	0.4206881
Necap1	-0.3324248	-0.12960792	-0.20236425	0.10957975	-0.27898553	-0.31259024	-0.26678655	-0.1793237	0.09076546	-0.40880555	0.2410081	-0.22239242	-0.681824	0.0128105255	0.26434928	0.12299345	0.18527772	0.5273837	-0.010273087	0.33750993	0.09465341	0.50969094	0.35768783	-0.16838099	0.38248155	0.096572675	0.11620148	-0.16251455	-0.26036188	0.2998282	-0.17410299	0.2409345	0.35641173	0.11540362	-0.22855078
Tk1	-0.05510976	0.10535491	0.040649224	-0.1425726	-0.09817848	-0.1536232	-0.1536232	-0.2543172	0.21613343	0.098563835	-0.2543172	-0.12156198	-0.04439412	0.29686734	-0.102740124	-0.44787562	-0.33540088	-0.102740124	0.18816108	-1.1148657	-0.40321118	-1.0941072	-0.7155955	-0.88354015	0.13813807	0.12446313	-0.23223038	0.110657334	0.1516846	0.14848733	0.14848733	-0.26655015	-0.09860553	-0.036544558	0.25158083
Cyp2s1	-0.37966394	-0.17321308	-0.00685469	-0.39827964	-0.22212268	-0.014355293	-0.10362263	-0.15041684	0.12314823	-0.18247806	-0.24882054	-0.39142495	-0.11905267	-0.24712043	-0.02715474	-0.02715474	-0.18077792	-0.01265517	-0.117352545	0.053395413	-0.06791088	-0.42506745	-0.6719822	-0.7715179	0.28135955	-0.2793554	0.20607144	0.21889547	0.3874012	0.11775667	0.3401491	0.22581641	-0.14527774	0.085335195	0.19575918
Txn1	-0.31758082	-0.29875696	0.25378406	-0.14916036	-0.01802054	-0.31882218	0.52201617	1.6515113	0.42609948	-0.39854938	0.005320332	1.3735831	0.6131135	-0.52717566	-0.09444238	-0.05723828	0.2676251	-0.9524234	-0.37110865	0.1884804	-0.023685278	-1.2383343	-1.2016394	-1.188524	0.7888664	-0.48733246	0.02058899	0.13559787	0.6075792	-0.9874453	-0.6891484	-0.78423095	-0.9049831	-0.6858658	-1.0201423
Txn2	-0.2660131	-0.41260558	0.21042497	-0.21803305	0.13853204	0.07502705	-0.3530666	-0.3728751	-0.23960856	0.015320799	-0.22153698	-0.61086434	-0.2640616	-0.30421007	-0.35483617	-0.31670102	-0.7192476	-0.75280017	-0.29182637	-0.18916896	-0.08330033	0.077522464	-0.09697527	-0.08330033	-0.24027555	-0.08827245	-0.18138187	0.30404496	0.06553288	0.062301613	0.20410894	0.32194543	0.2817883	0.2817883	0.4044076
Naca	-0.5617546	0.0026466104	-0.13485691	-0.514888	-0.20752598	-0.3669328	-0.39924255	0.15865804	-0.63045883	-0.3669328	-0.50345355	0.0019045481	0.1569497	-0.94732106	-0.3098911	-0.20599025	0.28905562	-0.766106	-0.5993977	0.6174862	-0.64137256	-1.2902759	-0.9194963	-1.45151	0.6573011	0.19883561	-0.6966795	-0.14234295	0.4462039	0.41083935	-0.36486468	-0.18482967	-0.106403016	0.37027356	0.35372236
Mll3	-0.22621238	-0.51761854	0.21515925	-0.9257033	-1.1130735	-0.3827611	0.27549252	0.30749446	1.1099429	0.571847	0.46948528	0.401922	0.4360991	0.364945	0.661005	0.2610744	-1.7091782	0.2883661	0.5526289	-0.11240809	0.6949468	2.0321045	1.533096	2.250162	-1.2674865	0.6838241	-0.082040824	0.07220596	-1.1928476	-0.7338551	-0.0056802686	-0.65514314	-0.32811716	-0.1692604	-0.38520968
Pros1	-0.6906385	-0.9476919	0.12707585	-0.30260843	-0.40776315	-0.020818472	-0.11169287	0.19316171	-0.033455297	-0.3126569	0.016441148	0.41089776	-0.102787316	0.4025861	0.6958188	0.3544383	-1.067142	0.455279	0.18124558	-0.031898893	0.67342305	0.49145043	0.6400469	0.6823932	-0.6070077	0.47514135	-0.033360522	-0.15992448	-0.13940217	-0.50384766	-0.27173188	-0.6952737	-0.23230173	-0.36556825	-0.031282958
Tbc1d22a	0.5244582	0.29896992	0.4482586	-0.11245634	0.18032542	0.33390075	0.36923382	0.8116423	0.4918531	0.13613668	-0.0075336727	0.34577483	0.48649988	0.1613557	0.085406855	0.28534442	-0.24140346	-0.28274426	0.085406855	0.06760485	0.08985765	-0.2960335	-0.025006304	0.037390232	-0.30213156	0.12671174	0.041822847	0.17306738	-0.6102539	0.27636582	-0.122183554	-0.21238136	0.0033473263	0.042875692	0.17327233
Pomgnt1	0.27549747	0.09492521	0.10132298	-0.082231365	0.23534033	0.6450176	0.4812712	0.38816178	0.8735886	1.1117483	0.28862613	0.16453578	0.0	0.0	-0.25354403	-0.027116088	0.01263009	0.54976404	-0.20715111	-0.26300436	0.03517623	-0.09584742	-0.6987001	-0.90574455	-0.6308847	0.95216286	-0.43441817	-0.31894097	-0.31202155	0.5542665	-0.4332923	0.12889887	-0.2515814	-0.04513052	-0.60806674
Cd33	0.0033277625	-0.09804926	0.09804642	-0.16305925	-0.08703627	0.43936682	0.34722212	0.21818016	-0.13717642	-0.07038933	-0.12285675	0.6374299	0.016265055	-0.26696387	-0.010327239	-0.20755959	-0.018364558	-0.023747753	-0.6735149	0.49316862	0.005230576	0.022718003	0.2623884	0.12611115	-0.7141073	-0.09360063	-0.16782522	-0.008894135	-0.32132256	-0.8336124	-0.062826045	-0.4117857	-0.26297924	-0.56798786	-0.49237078
Acadm	0.09919381	-0.08721931	-0.09220272	-0.11738128	0.2247247	0.06946482	0.6707753	0.17638002	0.4422741	0.22146791	0.063286245	0.46119493	0.36400703	0.95295614	0.9038616	0.18983279	0.5991702	0.5991702	0.2908847	0.28472802	-0.094406925	-0.28936958	0.06285484	0.011060228	0.19888595	-0.3170349	-0.36734	-0.29473624	-0.17178918	-0.13227907	-0.058278494	-0.16815612	-0.048692442	0.08794225	-0.36823395
Vkorc1	0.22392553	0.21214835	0.29263827	0.009331475	-0.14873338	-0.20163386	-0.49381462	-0.5849625	-0.380604	0.110644065	-0.42202392	-0.4360991	-0.14274018	0.28079012	-0.43603784	0.035033695	0.6472177	0.07567568	-0.16351199	0.29899222	0.15677014	-0.10626427	-0.6264185	-0.114083774	0.567246	0.06584826	-0.24674197	-0.51443774	0.50642085	1.1166523	0.2185319	0.24291606	0.68983763	1.0491191	0.7980193
Itgax	0.02276785	-0.08125521	0.6610936	-0.0678347	0.41568252	-0.02326978	0.40925515	0.8479969	0.2141248	-0.17136842	0.37406573	0.73465544	0.3917677	-0.2693291	0.01891588	-0.2148813	-0.41517997	-0.44620684	-0.062878214	-0.30841103	-0.25396326	-0.0392244	0.2006026	0.1341072	0.15419358	0.42671943	-0.028284468	0.23744908	0.29039797	-0.10302165	0.035583586	-0.06710208	0.17208558	-0.1274747	0.06824978
Asgr1	0.5301003	0.44493288	0.78237396	0.05565848	0.5930315	0.3821456	0.20881401	0.31719017	-0.23029763	0.035046946	-0.14937763	0.1245451	0.19854568	-0.14814287	-0.35045105	-0.41387644	-0.13472237	-0.10825015	-0.28969702	0.3080931	0.33557382	0.033918124	0.46563438	0.20756622	-0.22566395	0.5279804	-0.19249709	0.23071435	-0.3300006	-0.7767673	-0.16604172	-0.2447537	-0.85693765	-0.6824399	-0.15333067
Mtrf1l	-0.13328779	-0.7298967	-0.09890217	-0.4497888	-1.2812688	-0.13791461	-0.7994984	-0.56050944	-0.33638614	-0.1561192	-0.5706479	-0.08754847	-0.94225764	-0.34225476	-0.4996945	-0.6435422	-0.6193488	-0.98100525	-0.6681481	0.2461529	-0.033801	0.23424315	-0.19426568	-0.28484112	-0.15622419	0.14084573	-0.22613965	-0.52096254	0.2804518	0.03405553	-0.2525144	-0.008588805	0.46071836	0.36002436	0.3612654
Eomes	0.28032705	0.35273552	0.48748493	0.38268876	0.075507246	-0.092446245	-0.020037754	-0.08187701	0.27952254	-0.1912244	-0.1912244	0.10549313	0.3592497	0.027897924	-0.22127382	-0.64421654	-0.46551064	-0.4105442	-0.64421654	-0.21269496	0.10316713	-0.06878555	-0.21269496	-0.24328329	-0.1574235	0.0461099	-0.2710803	-0.22453769	0.08358461	0.58374643	0.34063274	-0.27664748	0.42916942	0.778319	0.36776888
Lats1	-0.42249966	0.47296977	-0.09129374	0.9392083	0.3051281	-1.1344264	-0.6832152	-1.2517833	-0.95451725	-0.5123745	-0.062963955	-0.61086434	-0.71657383	-0.28098306	0.074778646	0.39096275	-0.49120075	0.991192	-0.06559402	0.73221624	0.26948202	0.8745101	0.29352748	0.44075343	-0.2438276	0.26518604	0.1001268	-0.176083	-0.3149107	0.8605203	0.4812328	0.64328957	-0.034782346	0.74762625	-0.32108653
Clec4d	-0.7363837	-0.69363403	0.58482105	-0.37662864	-0.10516561	-0.7156551	0.61386836	2.64715	2.044394	0.26732177	2.0623932	2.6409678	0.033108313	-0.8649682	-0.115350544	0.35635597	-0.7500661	-0.41850623	-0.23101303	0.14949958	0.86025065	0.13082366	0.34040403	0.038653806	0.82007205	-0.5151121	0.86624223	-0.26446143	0.57799727	-1.2094021	-1.1031433	-0.22789839	-1.6460418	-1.2560953	-1.5971322
Dhx35	-0.1290308	0.29627505	0.6243292	0.039366733	0.4328481	0.5809157	0.26505357	0.6365637	0.18199784	-0.012174714	0.48022166	0.3146356	0.07096652	-0.1573654	0.41165558	0.06276042	0.504765	0.7942716	0.06276042	-0.09260202	-0.10928076	-0.09260202	0.16489421	-0.26875898	-0.36195326	-0.050492156	-0.107636064	0.2630073	-0.22919804	-0.2792223	-0.22545105	0.0019594391	-0.02841421	-0.26107496	-0.3931785
Matr3	-0.5256504	-1.155481	-0.11325278	-0.51252294	-0.5848738	-0.8183185	-0.33865592	-0.5361522	-0.8483941	-0.71691644	-0.5076395	-0.58297807	-0.528971	-0.65465945	0.10606361	-0.8423873	0.2438592	-1.112051	-0.8341433	0.87718785	0.30935755	-0.88155985	-1.1160251	-1.284371	0.4849728	0.12502846	-0.8836963	-0.586482	0.54006594	0.17819665	-0.13103904	-0.33122566	0.40210593	0.5174432	0.36525348
Uhrf1	-0.02357576	0.27759376	0.19143713	-0.07604318	0.051712368	-0.22627586	0.11189288	-0.56187886	0.0681715	-0.3103401	-0.023458973	-0.14684139	-0.3103401	0.5020395	0.4011106	0.22332348	0.09994106	-0.0069741416	0.020506594	0.23086898	0.06421912	-0.124225974	0.35639986	-0.124225974	0.604641	5.69721E-4	0.33399346	-0.21702172	0.029138872	1.4278616	0.63005036	0.56187886	0.5849625	0.0671142	0.5849625
Akap1	0.17032437	0.33958408	0.04533759	-0.24670994	0.59059036	1.1038706	1.2895067	0.9848931	1.4648861	0.7958593	0.8662486	0.9490161	0.9095598	0.2645929	0.5632271	0.42692733	1.7302054	0.41896394	-0.34577248	-0.94576204	-1.500119	-0.49106243	-0.53134334	-0.9067019	1.0863293	-0.09522942	0.20097184	0.12043714	0.50825316	-0.29927665	0.44859225	0.6680192	0.2889986	-0.9713911	0.39425838
Map3k7ip1	-0.08689721	-0.114642195	0.7838198	-0.14293124	-0.10070301	0.0848889	0.028854862	0.8218545	0.6744241	0.2035334	0.44745898	0.7800343	1.2471603	-0.078184135	0.026152521	-0.0662115	-0.8151497	-0.27082923	-0.49322164	-0.16241448	0.3620065	-0.22295602	0.3342615	0.040078394	0.11189825	0.1653375	0.09822331	-0.031059705	-0.24098277	-0.006355526	-0.25667888	-0.36710286	-0.43421707	0.09232875	-0.112288974
Sdhb	-0.37518662	0.18544656	0.06258981	0.080291815	0.15235578	0.13584238	0.12583521	0.47232324	0.54671866	0.21034151	0.0467165	0.32557586	-0.06728813	-0.36017966	-0.17911412	0.1993975	-0.048352167	-0.20524384	0.12044617	-0.35881132	-0.5765871	-0.5002837	-0.3908725	-0.58583516	-0.099660836	-0.20880845	0.13407926	0.14329779	-0.15885663	0.15979107	0.012532974	0.28629377	0.042368203	0.042368203	-0.28802148
Rrad	-0.008941011	-0.028306335	-0.008941011	-0.3308691	0.119792305	0.13972476	0.11735695	0.45720696	0.70231944	0.6409189	0.43928504	0.36528447	0.49239638	0.37117907	0.15887548	-0.0489294	0.515569	-0.31603348	-0.31603348	-0.13728148	-0.47515112	-0.76243305	-0.495329	-0.47515112	-0.014948614	-0.10458583	0.0023293772	-0.32389885	-0.22006305	-1.0361953	0.36114025	-0.14581974	-0.56085724	-0.18429388	-0.53576624
Spin	0.021509212	-0.03772999	0.56725043	-0.15464774	-0.09950619	0.09310941	0.29822382	0.7560744	0.382616	0.39891782	-0.06558834	0.7560744	-0.043392595	0.14419352	0.22411706	2.8409643E-4	0.41784158	-0.20539093	0.15329571	0.11208759	0.22756481	-0.59023184	-0.3435919	-0.31300357	0.08955771	-0.25717378	-0.6694342	-0.29948458	-0.18400736	-0.44475877	-0.026615353	-0.32545984	-0.14286843	0.0010409892	-0.5612728
Fxyd5	-0.44660103	-0.3417437	0.6884285	-0.26640517	0.35938227	0.34045637	0.43914717	1.4604338	0.993972	-0.110389814	0.5161764	1.6582611	0.37874296	-1.1517599	-0.5748079	-0.25180912	-1.0060011	-0.75480896	-0.44091144	-0.046632927	1.2477636	0.05933944	0.46309382	0.3048989	0.33321917	0.124913074	0.12225862	0.2734644	0.63550276	-1.2075154	-0.9177255	-0.34470734	-1.1858668	-0.9305268	-0.9909214
Ccdc80	-0.43380395	-0.28494054	-0.35745305	0.30942065	-0.25692618	-0.17833725	0.14864407	0.4725885	-0.045442972	0.0	0.0	0.27417496	0.15869774	-0.14086254	0.3938616	1.0768323	0.40364262	0.42300794	0.22761224	0.26027843	0.4782797	0.08971442	0.46822605	0.036275167	0.08971442	0.30326754	-0.28654435	-0.108546056	-0.3309385	0.25402403	-0.46213633	-0.44583452	0.009169382	-0.29221132	-0.16668046
Tpr	-0.81287533	-0.5186289	0.07164743	-1.4714949	-1.8194182	0.32443494	0.085247286	1.1768777	1.5382142	2.728157	1.8055617	0.7090988	-0.27563444	0.7547285	1.3874441	0.93387204	0.40301692	0.07665659	1.3093174	-0.040783975	1.1019913	0.21982777	0.70004946	0.15790002	-0.39755717	0.20412272	-0.6090613	-0.27665773	-0.35285738	-1.1260579	0.13697654	-0.48275137	-0.5549012	-0.8516187	-0.5365226
Eif5	-0.08598731	0.37028724	-1.1896099	0.53723454	-0.8168441	-0.5804042	-0.408963	-0.80925846	-0.38690606	0.18940756	0.12388129	-0.11395619	-0.5202368	-0.37159938	-0.52605695	0.8233013	0.5887329	0.078131884	0.41118246	0.71904594	0.58285236	1.8222901	0.06415819	1.5738224	0.1395532	-0.90277034	0.099430576	-1.058449	0.6237573	1.5651025	0.12735355	0.4572991	1.4285878	2.0892615	0.7933714
Dennd3	-0.31837124	-0.52118814	0.40552744	-0.38492244	-0.29491228	-0.29834127	-0.09840371	1.399096	0.44251823	-0.1561192	0.46566358	0.9893919	-0.2040139	-0.44645527	0.007501222	-0.46156216	-1.1125546	-1.00905	0.22597007	-0.30047834	-0.09943081	0.2341791	0.5801065	0.3503721	-0.55181	-0.061484385	-0.6464469	-0.19817306	-0.3099214	-1.0066328	-1.020708	-0.3985126	-0.738937	-0.7742701	-0.6056705
Anxa5	0.41070393	0.09964485	-0.09801355	0.01605822	0.5324863	0.4792056	0.34469163	0.027546328	0.11520978	-0.11576694	0.032653216	-0.2623393	0.04786631	0.18221794	0.031740706	0.048419446	-0.22096047	0.14463477	-0.50965977	0.4068921	0.7120008	0.31887323	0.89181054	0.6396664	-0.64008236	0.31753433	0.2067539	0.19118859	-0.8434576	-0.6328416	-0.23435196	-0.09303115	-0.4281237	-0.23041555	-0.89207083
Bub1b	0.24538632	-0.062042207	0.2009922	0.17061855	-0.026418298	-0.2451125	-0.31817597	0.014950342	-0.2274105	-0.28118175	-0.15869774	-0.015106892	-0.2630344	-0.31919152	0.053617753	-0.034738123	0.20276119	-0.24704173	0.22829628	-0.032086845	0.08339037	0.16055822	0.09915768	-0.13900205	0.02259939	0.28833294	0.904418	0.24730568	-0.22431535	0.43702844	0.17399403	0.2057029	0.527631	0.22129975	0.9950239
Mef2d	-0.013174635	0.064827874	0.25430566	-0.46428138	0.039292783	-0.30138072	-0.28688115	-0.17584984	-0.07275634	-0.45500392	-0.60880923	-0.5556979	-0.50447255	-0.24151218	-0.10033612	-0.064115934	-0.64312917	-0.17562425	-0.41312358	0.08377749	-0.27188146	-0.28747833	0.27642256	-0.52563804	0.03221884	-0.10528468	-0.118460074	-0.0040013497	-0.041154347	0.72873145	0.23474264	0.08273955	0.6765802	0.2585894	0.27036655
Gpr162	-0.21628563	0.04005413	0.4211443	0.27200085	-0.100808404	-0.30562627	-0.32192808	-0.78135973	-0.35509497	-0.32192808	-0.35509497	-0.33841622	-0.37196878	-0.3992638	-0.25790793	-0.060461875	-0.14687663	-0.027295012	0.005126465	0.04075636	-0.13879307	0.48616752	-0.054400872	-0.24704595	0.15235253	-0.12066597	0.33876565	-0.04266346	-0.16130796	0.854647	0.5077245	0.6025837	0.54914445	0.3130771	-0.09131316
sept-07	-0.48429424	-0.48429424	-0.7586901	-0.73049325	-0.6630228	-0.4783365	0.40555942	-0.095781036	-0.5836136	-1.1195316	-1.2302111	-0.25952977	-0.15415402	0.5046737	1.0412368	0.5046737	0.59082043	-0.5333262	-0.4271177	0.945609	0.544556	-0.37005734	-0.012837521	-0.043171253	1.1592524	-0.61545527	-0.86627585	-0.6791534	1.2414962	-0.58352953	-0.17308535	-0.9293943	-0.7717112	-0.33304864	-0.66624564
Pabpc1	-0.07007325	0.005519061	-1.2283536	-1.15869	-1.2620324	-0.15305118	0.016341165	0.16407593	0.25966284	1.5463743	1.5881919	0.11963672	-0.0763421	0.77790904	0.5297289	0.35168853	-2.240808	0.71813637	0.64281565	0.06387979	0.61880344	2.673185	2.3713694	2.6408162	-2.1940434	-0.23570126	0.4347637	-0.6652696	-1.3599352	-0.17340033	0.035250265	-0.3241239	-0.02401206	0.08913368	-0.040491775
Brrn1	0.6648653	0.26660353	-0.1346017	-0.069992624	0.11737751	0.542258	0.10433666	-0.19264507	-0.51457316	-0.27753398	0.18586655	0.10433666	0.2630344	0.242102	-0.3735573	0.0645638	0.2795767	0.28695622	-0.089348875	-0.47524536	-0.37071478	-0.31741655	-0.09609239	-0.17516395	0.5104649	0.36607498	0.20561032	0.025038067	0.34696615	1.0937744	0.59350914	-0.06945586	0.61236817	0.107132874	0.8924761
Cct5	0.8723496	0.503705	0.09877755	0.024352707	0.032814287	-0.04798003	-0.16403815	-0.5126483	-0.42858404	-0.08325551	0.0850815	-0.17161138	-0.29025587	-0.066224106	-0.19550712	-0.151113	0.21388382	-0.24131082	-0.3047362	-0.45241553	-0.10500247	-0.17988968	-0.23411007	0.093944125	0.16034351	0.496869	0.11059048	-0.3129086	0.17251822	0.8304311	0.72982717	0.2878226	0.26034185	0.46679273	0.6388535
Rnf2	0.72367334	-0.85816306	0.6029709	0.15582119	-0.4667381	-0.5101947	0.02434986	0.095026605	-0.29908812	0.077679366	-0.7369656	-0.6670636	-0.4007835	0.39226556	0.59933484	0.088774726	-1.2302938	0.4690468	0.71140766	-0.15317972	0.25863388	0.99366164	1.1993366	1.4530933	-0.85246116	0.27572715	0.7536247	0.5122352	-0.37801933	-0.9683913	-0.59108645	-0.45853028	-0.5494388	-1.3320819	-0.39919615
P2ry13	-0.56399876	-0.33267322	0.020963743	0.19784151	-0.20491767	-0.085729875	0.080919996	0.5663468	0.080919996	1.1324503	0.52837896	0.40808475	-0.20858662	0.06767135	0.21522854	-0.49526486	0.19505066	0.11139273	0.5047352	-0.039337985	-0.32406747	-0.017964335	-0.43300185	0.12339152	-0.45428044	-0.2907817	0.051610503	-0.3432491	-0.16739927	-1.0484308	-0.6333933	-0.6078582	-0.19282068	-0.46346828	-0.33222374
Rxrg	-0.5068035	2.2007327	-0.72611654	0.67131865	-0.7369233	-0.9446018	-0.46200097	-1.18023	-0.062963955	0.2318959	-0.6997981	-0.7681041	-0.8035094	-0.3123469	-1.0022789	-0.3039347	0.6960653	0.30322358	-0.41731647	1.0658695	-0.25605863	0.34433392	-0.7590438	0.25735062	0.7291567	-0.9666516	-0.7571982	-0.39174277	1.4873049	1.4603457	0.9762666	1.9428805	0.6730751	1.9428805	0.95728356
Phf5a	-0.124021046	-0.5433587	0.51570725	0.15873645	0.21582896	0.19530116	0.04536053	0.19530116	0.79872054	0.7843856	0.29111695	-0.08392248	-0.1850692	0.041709978	0.61101216	-0.1318702	-0.08329001	0.02112071	0.16212103	0.25613514	0.07220109	-0.20644794	0.28110206	-0.10592107	-0.66235876	0.10112133	-0.2590031	0.030903332	-0.46173698	-0.58767134	-0.17802708	0.06391591	-0.46888518	-0.3454215	-0.4989424
Cryzl1	0.5024592	-0.15271229	-0.053934123	-0.27103224	-0.022455893	0.23995079	0.552541	0.5241592	0.4456258	0.31917748	0.0671142	0.25153875	0.51457316	0.21349783	0.29715577	0.0053896443	-0.084407024	-0.019701337	-0.058175486	0.19253013	0.4440689	0.2039349	0.43441874	0.21525021	0.16140956	0.4129483	0.24482556	0.40571675	-0.060982868	-0.9932597	-0.82636243	-0.56130886	-0.6658978	-0.7211802	-0.49236152
Tardbp	-0.3954922	-0.36823398	-0.70567507	0.08205103	0.08768657	-0.6115207	0.13862887	-0.71443903	-0.33280468	-0.19530116	-0.27922365	-0.7297598	-0.2605598	-0.103017904	-0.051178973	-0.1751677	-0.27074537	0.5801764	-0.4681036	1.4406433	0.47371516	0.9170814	0.10822287	0.61381716	0.21622324	-0.75398844	-0.15728076	-0.19680913	-0.26239747	0.3083081	0.07986664	0.4463603	-0.40273413	0.18222836	0.022151144
Ifrd2	-0.48919445	0.41938254	0.017765548	0.48527047	-0.102915935	-0.5046204	-0.55976194	-0.6666772	-0.7076074	-0.21921818	-0.37533736	-0.6666772	0.4022702	-0.18794079	-0.5052816	-0.031350423	-0.023129914	0.7220096	-0.090244114	-0.20883521	-0.77682465	0.52471167	-0.3429281	-0.30593392	-0.16313253	0.028091874	0.50639427	0.96712387	-0.09653478	0.6266709	-0.0988219	0.27638963	0.29824907	0.84659296	0.75866646
Tmpo	-0.3094648	-0.39842623	-0.43456003	-0.548731	-0.41896316	-0.31590432	0.37059623	0.09913319	0.064917475	-0.1866213	0.08212677	0.09348663	0.582949	0.18323183	0.19253957	0.5411254	0.35056067	0.28680825	-0.07700393	0.65851414	0.058716614	0.54733527	0.3421101	0.5232228	0.05815147	0.1655644	0.3646645	0.11620857	0.307179	-0.4508723	-0.4060645	-0.7202923	-0.51603734	-0.07621674	-0.574336
Ier3	-0.99160427	0.14745975	0.94699514	-0.3232258	-0.53843164	-0.66340387	0.44499972	2.1379821	1.7754121	1.8312263	2.0618393	2.031251	0.32823268	-0.7581213	0.53923315	0.74324703	-0.5719025	-0.24098565	0.7746112	-0.42741874	0.022384178	0.2648778	0.19230919	-0.0101836845	0.09770107	-0.19800803	0.5321039	0.24076413	0.035089098	-1.119054	-0.7413526	0.19230488	-0.5166463	-0.8861692	-0.60975575
Phkb	-0.14696853	-0.09867297	0.3074314	0.13133264	0.10063584	-0.4186578	0.05845973	0.7293524	-0.005433886	0.06883888	0.13947442	0.49161202	-0.08949815	-0.18155707	-0.16455066	-0.26368386	-0.17586596	-0.33166063	-0.014803536	-0.16536753	0.080315545	-0.53841096	-0.111596264	-0.25321087	0.058772366	-0.1927664	-0.15881906	-0.030494971	0.19627589	-0.8525544	-0.9179304	-0.448976	-0.5789063	-0.92751646	-0.36191928
Aste1	-0.2882598	-0.025225403	-0.24761783	0.095526755	-0.08364209	-0.06470569	0.10962449	-0.10496956	0.16710998	0.4150375	-0.07800251	0.049753036	-0.1324503	0.24579243	0.12448613	0.37905896	0.3576853	0.05978044	0.30282336	0.3116194	-0.13038516	0.5167338	0.10747867	-0.18588027	0.05262349	0.5109142	0.37705845	-0.19295372	0.45506096	0.88041013	0.15692778	0.859946	0.5250789	0.40308836	0.5761531
Tm2d1	-0.38536716	-0.051943414	-0.60295856	1.2561789	-0.075027026	-1.0146468	-0.169925	-0.8744691	-0.45943162	-0.5418938	-0.2895066	-0.43953207	-0.72246605	0.34432542	0.29428473	-0.16090989	-0.1151062	0.094347164	-0.13782628	1.13716	0.11291235	0.85962594	0.2963585	0.33879375	0.35308197	-0.110865116	0.11861673	-0.1359561	-0.2684064	0.26311433	0.15814477	0.67815185	0.36096168	0.04493417	-0.44049266
Sfpq	-1.2209009	-1.1080757	-0.12091141	-0.3276929	0.18655676	-0.12205536	-0.21809019	0.6342773	-0.9735897	-1.3768692	-1.2385143	-0.40711004	-0.37556872	0.07955383	0.14668275	-0.3128649	-0.33256945	-0.43441752	0.2961466	0.82184064	1.7457224	0.19152915	0.4487145	0.31141382	0.44347525	-0.12987708	-0.2516085	0.22256233	0.85809636	-1.7230096	-1.2924609	-1.2059832	-0.69117814	-0.9465085	-0.59088534
Il27ra	-0.20463887	0.10348343	-0.29927573	-0.022047449	-0.05263577	-0.022900403	-0.23379718	-0.011404763	0.22076868	-0.44952586	-0.011404763	0.13025638	-0.011404763	-0.30210075	-0.20694351	0.07135765	0.18098214	0.30455682	-0.31858885	-0.2798381	-0.30840722	-0.14490849	-0.3229068	-0.06962036	0.2269339	-0.18115084	0.28833443	-0.08717469	-0.08717469	0.69729275	0.60652727	0.14709567	0.4482652	0.62514293	0.4377728
Prmt3	0.11109115	-1.317544	0.32456246	-0.06731732	-0.5039571	-0.114303626	-0.44157928	0.06877828	-0.78083146	-0.64685315	-0.7663803	-0.90196794	-0.6206216	0.057340812	0.4522516	-0.27187365	-1.3182665	-0.7812385	0.310042	0.108236104	0.0862098	0.8711969	1.0296263	1.1299312	-1.0213085	0.4332573	-0.46876752	0.17800027	-1.0757563	-1.189167	-0.5865025	-0.696127	-0.44686797	-1.005455	-0.8708055
Dynlt3	0.45386	0.5164661	-0.41934013	0.42150778	-0.65857357	-0.2374086	-0.24555944	-1.1241213	-1.2374086	-0.054447785	-1.0190859	-1.1241213	-0.5849625	-0.8359111	-0.760623	-0.14607947	0.20222405	-0.028556162	0.1160674	0.8772232	0.5852206	0.41185647	0.41357705	0.63030845	-0.06418818	0.04153422	0.2967913	0.57000184	0.27055973	0.3800921	0.21141028	0.22476867	0.002376245	0.557735	-0.031632647
Rgn	-0.044706676	0.23457707	-0.20764525	-0.5413827	-0.33888978	-0.19877987	-0.24882054	-0.15041684	0.056034036	-0.23194672	0.08325551	0.13620438	-0.16635838	0.07317026	-0.30667782	-0.45289856	-0.45289856	0.21310052	-0.15815529	-0.83642316	-0.19431677	-0.04792729	-0.32622844	0.20664553	-0.389518	0.4056622	0.15237579	-0.26752746	0.122932	0.8840027	0.111071564	0.35530838	0.5120339	0.5330955	0.5226031
Capn2	0.3339281	0.3941886	-0.23742397	0.2638806	0.76257604	0.90807754	0.18371195	1.0989418	0.5366669	01/01/00	0.0	0.66015	1.2108967	0.6143463	-0.30765742	-0.09709044	0.387488	-1.5624713	0.04955942	-0.1764129	-0.38149443	-0.3302691	0.18598065	0.37274918	0.13828391	-0.38929805	0.31019285	0.5858273	0.5476922	-0.7518681	0.17953652	0.16311099	0.5850152	0.18497041	0.030554786
Ckap2	0.28798467	0.5338949	-0.024399653	0.2092727	0.052768208	0.2881254	0.5281765	-0.09412218	0.3726589	0.17161138	0.5386689	0.2630344	0.18503189	0.009174418	-0.26384407	-0.120886125	0.82361877	0.22800902	-0.34101194	-0.8169876	-0.67496854	-0.408182	-0.5150972	-0.4752962	0.13902369	0.08052804	0.11978748	-0.34449354	-0.14518474	0.20896643	0.3327018	0.56072974	0.36204576	0.1541045	0.23034008
Sfpq	0.57259357	1.2129732	0.48086146	-0.16024414	0.6915644	-0.17358017	0.44823754	0.46102372	0.60430187	-0.7195485	-0.6040713	-0.4405726	0.15754128	0.055492617	-0.3732298	-0.09685975	-0.09337077	-0.36059296	-0.9042147	1.2334006	0.24733976	0.25425917	-0.39781752	0.28836703	-0.30887336	-1.266527	-0.8322435	-1.9955658	0.81601787	-0.34721196	-1.7604082	-1.1367133	-1.1177301	0.39141095	0.30436215
Ccr1	-0.1232964	-0.32585242	0.4227351	-0.8897533	-0.58042526	-0.7176003	0.60646355	1.6402124	0.990219	0.79429877	0.6731897	2.2499783	0.6192121	0.3568736	0.49110198	1.33379	-1.7273215	-0.044056956	1.2178972	0.17671055	0.48156512	1.3276525	1.1977721	1.1767106	0.1689683	-0.21073613	1.3402175	0.32692066	0.2724729	-1.2611567	-1.100692	-0.82505757	-1.662119	-0.9223548	-1.8728861
Fxr2h	0.20390841	-0.25000197	0.33899602	0.158961	0.16806321	-0.4921137	-0.3902341	-0.094778225	-0.42340097	-0.19622348	-0.07707623	-0.14000748	-0.3053452	0.055926222	-0.19359338	0.0040872917	0.6295289	-0.12464602	-0.14401135	-0.07322944	-0.15648495	-0.5292942	-0.5200757	-0.5292942	0.49480766	-0.11858325	-0.08664036	0.11910831	0.19903186	0.5357106	0.3463681	0.25560263	0.38969553	0.54340494	0.49661073
Soat1	-0.12808965	-0.5595216	-0.11591494	-0.66200453	-0.92326987	-0.27500704	-0.4676521	-0.024045475	-0.91886324	-0.7589919	-1.1639757	0.11455976	-0.04849852	0.21458362	-0.5346083	-0.18230653	-0.21472801	-0.05944979	0.1962051	0.5890909	0.06748171	0.6673285	-0.36259517	0.6841531	0.07105014	-0.40873012	0.09509561	-0.39750287	0.4523568	0.16490793	-0.28255105	-0.6545198	0.28592333	0.17090668	0.055678867
Utp11l	-0.032341752	0.21701771	-0.13090558	-0.025552588	0.28958634	0.21620855	0.43647468	0.16319017	0.46178576	0.2957758	0.059239205	0.14767717	0.13199554	0.05200169	0.07217957	0.18147822	0.33410037	0.08547639	-0.25644317	0.35458785	0.27888814	-0.3885365	-0.052787937	-0.046687737	0.096270986	-0.14038801	-0.27163255	-0.061065555	0.106879085	-0.57319707	0.049240135	-0.5173438	-0.3292715	-0.52650386	-0.40327206
Anapc1	-0.22326937	-0.3184266	-0.3021248	-0.19289573	-0.22326937	-0.4109331	-0.34680277	-0.4274212	-0.60357815	-0.51281273	-0.2854022	-0.7004397	-0.21215324	0.10244334	0.18990618	0.08733644	0.025275478	-0.17873842	-0.17873842	0.14120865	0.09145561	-0.12672456	-0.2984909	0.06592052	-0.06620101	-0.012761749	-0.40180403	-0.22426586	-0.06620101	-0.4832082	0.08869813	-0.28327066	-0.09274875	0.31856567	0.114693336
Ttrap	0.119019754	-0.048707686	-0.43117732	0.5943578	-0.43117732	-0.40498385	-0.229134	-0.5451615	0.010053664	0.6410286	0.03980101	-0.12644833	-0.40498385	-0.3002427	0.34130332	0.19545247	0.44821852	0.1219903	0.49052933	0.607077	0.5567035	1.0639347	0.40225723	0.70943874	0.7005037	-0.54927456	0.3026268	0.25304475	0.6245549	0.51693296	0.18541884	0.6879192	0.23272456	1.0794282	0.059887964
Il7r	-0.46337834	-0.20322645	0.28734368	-0.4547652	-0.6872113	0.4922805	0.009586049	0.17206074	0.019108823	1.3025627	1.0095861	-0.019365326	0.028569153	1.1977686	1.0041646	1.4957902	-1.3024968	-0.20464945	0.8758405	-0.38899416	0.9626813	1.3614337	1.6735017	1.3614337	-1.0468394	0.53264797	0.0094288215	0.5160968	-0.64829004	-0.50486916	0.049505003	-0.4073527	-0.028115895	-0.079778016	-0.10249809
Anp32e	-0.24299015	-0.15377063	-0.5442984	-0.7211442	-0.19653293	0.08187033	0.3114329	0.5582512	-0.35994437	-0.20570625	-0.27431008	0.110851996	0.035387732	0.29352257	0.32748526	0.2769053	-0.8443775	0.60177195	-0.14662524	-0.44677106	0.67487395	0.74049956	0.7800496	0.7556566	-0.6544064	-0.18755732	-0.5417923	-0.6176946	-0.46071595	0.20046258	-0.12450711	-1.381643	-0.16722308	-0.05202972	-0.13981196
Dpy19l1	-0.24004118	-0.27106807	-0.32214224	-0.5467025	-0.34177107	-0.12626377	-0.057551023	0.023978863	-0.2939912	-0.20769137	-0.100111485	0.38037038	-0.008082346	0.7150544	0.077073485	0.59626824	0.10760785	0.59626824	-0.06894154	0.07767099	-0.109029725	0.20528519	0.76716405	0.561906	0.21706724	0.18240623	0.288068	0.09192549	0.077850305	0.3716084	-0.52517086	-0.838537	-0.18413396	-0.07450948	-0.57408047
Evc2	0.0452412	-0.0072262203	0.30397546	0.19208258	0.120529324	0.15869774	0.6611981	0.5279316	0.57373524	0.40662527	0.43171623	0.21759143	0.35509497	-0.070034675	0.119443126	-0.14803718	0.0039659087	-0.23049934	0.119443126	0.10392851	-0.19051886	0.012298028	0.27138525	-0.19051886	0.42284587	-0.16211662	0.30255166	0.1482235	0.28149003	-0.115112424	-0.16020031	-0.4095598	-0.35612053	-0.64562714	-0.6139183
Ppil5	-0.91883856	0.13329427	0.34315458	0.16310307	0.14230177	-0.22239242	0.51719385	1.4800637	0.3971273	-0.30794385	0.8036028	1.8717413	0.6376976	-0.5132321	0.46041653	0.9420393	1.1438801	1.0387154	1.0542164	0.18312189	0.51351154	0.7005211	0.9803384	0.36867756	0.61176705	-0.8131762	-0.3465337	-0.17615207	0.67184484	-0.12561211	-0.20012239	-0.0733176	-0.66530055	0.038923666	-0.7825382
Nedd1	0.08738066	-0.70269626	-0.15837575	-0.31037885	-0.35692143	-0.017487427	-0.22529231	-0.16558607	-0.5936797	-0.053111337	-0.266515	-0.37503943	-0.5421494	0.18923166	0.1531624	0.25877258	-0.62705636	-0.12825052	0.039206214	-0.40423062	-0.19366363	-0.42498916	-0.30469495	-0.02571899	0.21210968	0.047050435	0.025024127	0.28805852	0.5262183	0.5049239	0.038605887	0.80190563	-0.2320417	-0.35134062	0.20006931
Cep27	-0.23888743	-0.6629782	-0.23117247	-0.7875658	-0.8871015	-1.3527532	-0.89763826	-0.4838365	-0.9225559	-0.7882548	-0.6321356	-0.89763826	-0.33927	-0.15297589	-0.21672831	-0.4268608	-0.11198748	-0.10795197	0.05569068	-0.043608513	-0.2897691	-0.43063164	-0.16759723	-0.53811604	-0.98668605	-0.1341164	-0.19472316	-0.049879856	-0.53703034	-1.1343431	-0.16065447	-0.4541002	-0.31955805	-0.28056392	-0.074754395
Arf3	0.4478099	0.48372948	-0.0040643685	-0.2375545	-0.12507977	-0.47162104	-0.1612809	-0.3605897	-0.5506926	-0.042228237	-0.3605897	-0.5305147	-0.43365318	0.024389135	-0.09760139	-0.3606358	0.3592563	0.13686386	-0.2622321	-0.2168573	-0.19377369	0.9633727	-0.25219038	0.50137174	0.32950053	-0.35562614	0.23873508	-0.4133416	0.21035327	1.1576259	0.78611577	0.18083327	0.7961694	0.9571613	0.88363224
Lamp1	0.2260714	-0.54962504	0.48434964	0.40712816	0.40712816	0.93559206	0.0427473	0.09333034	-0.04471554	-0.66202796	-0.89556617	-0.53087187	-0.24419625	-0.17686999	0.10651795	-0.032957822	-0.26730698	-0.48382977	-0.5215458	0.5351686	0.47393003	0.05393602	0.7541211	0.06524025	-0.946818	-0.9379983	0.21217747	0.35868457	-0.81303114	-1.3719832	0.012961168	-0.666626	-1.0350659	-0.75289816	-0.7480014
Nup85	-0.3158601	-0.050962947	-0.19780433	-0.023306606	0.0991774	0.10496956	0.05343926	-0.07447822	0.2340115	-0.027480736	0.04466905	-0.15301162	0.09650798	-0.22595333	0.22701363	0.27793756	0.8822283	-0.28632593	0.0031806806	0.1587585	-0.30150825	-0.11231322	-0.1531855	-0.33874115	0.53775954	0.0923484	0.4325773	-0.05284952	0.34511447	0.21012089	0.7544414	0.7055318	0.54004174	0.5479905	0.27860063
Eif1a	-0.2218377	-0.12600599	0.1345538	0.0050772848	0.45524302	0.38437694	0.36705747	0.5377567	0.8999827	0.017866421	0.2243173	0.4150375	0.5159209	-0.08952384	-0.16813368	0.14220645	-0.57932913	0.0690221	0.13598792	-0.62131983	-0.2901139	-0.26392996	-0.05195416	0.06834007	-0.13999237	0.46010873	-0.21977144	0.14868392	-0.20059913	-0.022367813	-0.12351453	-0.099535674	-0.0037039688	-0.37851164	-0.49358815
Trim39	-0.9520586	-0.18217842	-0.3548178	-0.46927655	0.23827258	0.35147238	0.311944	0.12691212	1.1643869	-0.03355256	0.7369656	0.12691212	0.40254655	0.9292024	-0.063492805	0.5455553	0.5455553	0.44670194	0.83853203	0.5622759	-0.6658302	-0.7768615	-0.30177662	-0.5878277	-0.8177225	-0.5882406	-0.24943873	-0.3658482	0.052216966	-0.6865498	-0.22142702	-0.8350723	-0.36462167	-0.5662555	-0.8881836
C80008	-0.22997293	-0.0987284	0.040674657	0.6129261	0.09652789	-0.26589406	-0.3362834	-0.26589406	-0.37280926	-0.42939278	-0.549687	-0.44875813	-0.3183615	-0.05205739	0.09796806	-0.11259893	-0.1333575	0.24997115	-0.013063258	0.15118633	-0.020766357	0.0153028965	-0.39380977	-0.5171922	0.26204354	0.0026569038	0.46605742	0.06678724	0.51285166	0.3276759	0.36162326	0.44315314	0.12518305	0.2929105	-0.18199846
Asl	-0.3657294	0.096376345	-0.30801392	-0.0031593258	0.18948576	-0.27785313	0.061839253	-0.09803208	-0.08680483	-0.09803208	-0.010569242	-0.21538903	-0.3701116	-0.33688548	0.07474542	0.1348664	-0.1459427	-0.076121256	-0.32333896	0.23288165	0.11504516	0.53773624	0.5146526	0.01988793	-0.30846894	0.36554477	0.2270249	0.02315256	-0.24504355	-0.70415765	-0.93182504	-0.72537416	-0.8714524	-0.99483484	-1.2943951
Tcfap2c	0.44074515	0.20413888	0.3272871	0.1308899	0.053722035	0.51887333	0.39334244	0.3768543	0.6063362	0.30895025	0.27376083	0.48849967	0.70209515	0.21790946	-0.085159615	-0.085159615	0.1716158	-0.18202116	0.5428716	-0.06398376	-0.50351584	-0.44541287	-0.38955963	-0.16977842	-0.3447413	-0.17024358	-0.20723778	-0.06463339	-0.1886221	0.2718046	0.2718046	0.05183893	0.6197279	0.475338	0.37036845
Efhd2	0.022594973	-0.25602332	1.12054	-0.17516908	0.13163774	-0.024662055	-0.049753036	0.7926083	0.4211377	0.062215395	0.24663997	0.53858024	-0.22157757	-0.43031588	-0.4149516	-0.2752268	-0.17089015	-0.43961364	-0.33181036	-0.3545061	0.2153178	-0.45425692	-0.298386	-0.3545061	0.3113633	-0.54864365	-0.09126918	-0.12458926	0.43543994	0.09347735	0.08659097	0.19301303	0.12069882	-0.19031562	0.06573236
Usp45	0.31099632	0.1277745	0.034665108	0.24325173	-0.09963598	0.055141553	0.36257008	0.36257008	0.31817597	0.41971397	0.20894688	0.44745898	0.30306906	0.034338888	-0.035202045	0.10068139	-0.16559868	0.6361752	0.05121271	0.41935232	-0.3031137	0.65108263	0.061458733	0.03316969	-0.37335724	-0.5740546	-0.3182157	-0.30029377	-0.4113251	0.116583444	-0.07606163	-0.061414856	0.03714898	0.34265152	-0.582247
Ppp1cb	0.12659332	0.643685	-1.5932755	0.42124668	-0.48359838	-0.2926875	-1.2890301	-1.3510108	-1.2198815	-0.91507024	-0.31289005	-1.53803	-0.50279284	0.26408708	-0.9617592	0.46195707	1.0785439	1.3671532	0.44196883	0.2682269	-0.27165028	0.2682269	-0.5658437	0.2682269	0.5338071	-1.5995556	-0.5945444	-0.8754863	0.51524276	0.40026513	0.12613751	-0.11905989	0.21143629	0.4865174	0.3410028
Rasa2	-0.05772725	-0.25412446	-0.315525	-0.18087548	-0.13864724	0.017487427	0.31487334	0.4498029	0.2274105	0.4106323	0.51281273	0.3566935	0.3566935	0.059933797	0.3071515	0.18883154	-0.23858969	0.55687153	0.34083462	0.10516728	0.18858328	0.5202048	0.18858328	0.070401855	-0.45192558	0.1610513	0.03350126	0.057546735	-0.276354	-0.43584445	0.18153954	-0.573348	-0.5202366	-0.41954264	-0.41954264
Tmem43	0.16553819	-0.42830247	0.08359658	-0.10637437	0.092934445	0.13385575	0.2895066	0.4811267	0.16099188	0.21377929	-0.136502	-0.09310941	0.19639722	-0.32280618	-0.120700784	-0.24880561	0.258536	-0.41230434	-0.4592254	-0.08075614	-0.051372338	-0.57094043	-0.32608855	-0.6132512	0.31900418	-0.5212154	-0.04078346	-0.25624317	0.094443925	-0.83467114	-0.5211717	-0.65080696	-0.73981196	-0.39188868	-0.532487
Mrpl14	0.037547134	0.8689475	-0.268556	0.40951592	0.8569749	0.7818198	0.4150375	0.2115041	0.5421494	0.5765009	0.6428434	0.35693455	0.35693455	0.65121436	-0.029325789	0.15588908	-0.19678253	0.88937414	0.36581215	-0.56324637	-0.61387247	-0.89766544	-1.0519936	-0.40627706	0.06758221	-0.13235536	0.10113477	-0.11299004	0.7874743	-0.3580199	0.013074274	-0.45755556	0.013074274	0.08558677	-0.30143633
Brd2	-0.70234764	-0.5651168	1.1542882	-0.4599559	0.09684308	-0.23019782	-0.20804855	-0.24857636	0.4896218	0.040930264	-0.21205048	0.21495967	-0.20804855	-1.0196633	-0.3935709	-0.5276638	-0.45905998	-0.6523433	-0.8229068	0.3409935	-0.49882343	-0.7721079	-0.7721079	-0.6047569	-0.13771553	0.05067622	-0.42925638	0.09805592	-0.0030660054	-0.23644538	0.29642862	0.016320694	-0.20983365	0.16896771	-0.1045337
Xpnpep1	0.049277596	0.17126812	-0.23944345	0.14503658	0.21605605	0.70525676	0.23798928	0.27733794	0.23132555	-0.007862118	0.4707915	-0.2661741	-0.2289412	0.14831741	0.3811516	-0.015507383	0.7468011	0.3811516	0.21209332	0.22936182	-0.12960963	0.13557966	0.59305245	-0.33805248	-0.39462894	-0.56144804	-0.07602121	0.23388992	-0.35375667	-0.39403644	-0.6437565	0.08180433	0.032894727	-0.49288985	-0.2487369
Cep27	-0.79189765	0.13009983	-0.29566407	0.07287496	-0.28493765	-1.1004602	-0.91215664	-0.4389561	-0.6460818	-0.5768982	0.057081096	-0.28520006	-0.56728023	-0.0333335	-0.0333335	0.17977569	-0.0333335	1.044049	-0.25572592	0.42541927	-0.23704278	0.2927368	0.43144307	-0.256279	-0.5746489	-0.25431585	0.18760003	-0.091501236	-0.6315513	0.39727372	-0.66774607	0.05688873	-0.16344123	-0.012881548	0.12343992
Mllt3	0.27464452	-0.14259054	-0.38120148	-1.1602925	-0.8348066	0.24379143	-0.5699499	-0.02434986	-0.2642422	-0.7110422	0.064917475	-1.2570106	-1.1459793	0.7082694	0.7250777	-0.44624054	0.59701264	0.69126296	0.8781944	-0.11333572	0.38848555	-0.6612675	0.22466074	0.63168645	-0.40670586	-0.79003453	0.40978006	0.5065825	-0.3516645	0.2179372	0.11144877	-1.9589405	0.00614103	0.4147379	-0.14265251
Map1lc3a	-0.061177976	0.10571933	0.4682894	0.23326938	0.21090157	0.21215324	0.22443156	0.560957	0.60857505	0.5117135	0.5512419	0.59917635	0.23660628	-0.16541247	-0.25363964	-0.293168	-1.3476158	-0.38984403	-0.08227123	-0.053878598	0.0671368	0.4821743	0.43154824	0.09992674	-0.67383707	0.1371291	-0.13168766	0.17977343	-0.5067271	-0.2858912	-0.16630958	0.53413016	-0.08658239	0.0036154147	-0.32196045
Osbpl5	-0.078731224	0.3764634	-0.12603694	-0.15028448	-0.36050218	-0.72991085	-0.22948185	-0.532874	-0.11018292	-0.22948185	0.021061616	0.2163179	-0.5956097	-0.20409124	0.2351938	-0.4428781	-0.30537456	-0.10945436	-0.33184677	-0.2244909	0.5480986	0.38037115	0.12128395	0.07318966	0.042861562	0.44562072	0.1602185	0.2263077	0.1602185	0.6920249	0.5710095	0.2490814	-0.022998137	0.3151706	0.29347554
Edg2	0.33536026	-0.039035246	0.1289094	-0.15006655	0.11296785	0.11247473	0.55873096	0.28239974	0.462972	0.55873096	0.28239974	0.6485276	0.31410858	-0.060795464	0.29589805	0.12081134	0.21100914	-0.060795464	-0.026030045	0.035597496	-0.3873452	-0.43570822	-0.807677	-0.7866154	0.15924206	-0.09507513	-0.22218704	0.33724037	0.20231079	-0.7038372	-0.22196822	-0.11887473	-0.33299953	-0.11887473	-0.1867788
Tcp1	0.06356577	0.20761214	-0.08044453	-0.056728464	-0.7099257	-0.2484983	-0.2163179	-0.065376006	0.13916275	0.6150825	-0.18483968	-0.25938663	-0.046392906	0.46870437	0.6362349	0.07504054	-0.30276406	0.39696863	0.61206853	0.07431652	0.08520483	0.5921648	0.9487856	0.68097407	-0.5859004	0.5914958	-0.1674961	0.2500614	-0.272085	-0.90656096	0.0524118	-0.040697604	-0.070599094	-0.033318076	-0.3260998
Eif1a	-0.5623423	-0.54358834	-0.42606503	-0.44831783	-0.04453678	-0.44835758	0.19099723	0.88877106	0.14407618	-0.105902076	-0.3071815	0.9884253	-0.009915469	0.6591004	0.69675857	1.4420635	0.8879509	0.80847806	1.5527354	0.22586912	1.2269374	-0.023127452	0.16697544	-0.23036006	1.3765514	0.13151689	-0.29186472	-0.40678418	1.0387403	-0.05858154	-0.2512266	-0.398657	-0.06581311	0.101693295	-0.82592076
Grn	-0.21550348	-0.45992222	0.4460803	0.019149113	0.13241981	-0.0062999884	0.1147517	0.6890311	0.18278922	-0.6377792	-0.15235238	0.4818302	-0.10088336	-0.041062236	0.030343432	-0.49213037	-0.37986416	0.044784945	0.030343432	-0.7509346	-0.17804495	-0.2148817	0.028675323	-0.23576044	-0.96300465	-0.4728657	0.13799866	0.16847926	-0.48072782	-0.7431367	-0.54519737	-0.6328914	-0.66468763	-0.4009836	-0.84418863
Ibtk	0.5758629	-0.10016407	-0.3591173	-0.20174466	-0.66282165	-0.49106237	-0.60193557	-1.3374791	-0.731352	-0.5723625	-0.48317876	-1.0661771	-0.3553566	-0.1463958	-0.5676691	-0.72205484	0.022046931	-1.149065	-0.77466947	0.022766728	-0.2659945	0.36909148	0.0070239916	0.18546641	-0.06396397	-0.8170811	-0.512454	-1.516327	0.5067566	0.773422	0.9042412	0.80725557	0.997211	1.3567533	1.3203949
Taf3	-0.30019665	0.292963	-0.54850954	0.46243382	-0.44264093	-0.7340183	-0.044947404	-0.38872623	0.5277888	0.3994647	0.10248296	-0.6552412	-0.5805438	-0.007551012	0.52850187	0.16237399	-0.27058542	-0.06269257	-0.20019609	0.76325905	0.79417515	0.85408807	0.4887207	0.12525034	0.46316382	0.21748076	0.271252	0.4055531	-0.013051002	0.549687	0.5208322	1.3177403	0.39132142	0.61257476	0.04122266
Ankrd26	-0.011360073	0.06526121	-0.5963226	0.25167432	-0.49503922	-0.5446304	0.03671178	-0.3052921	0.5242085	0.40008715	0.114332676	-0.26899597	-0.2961321	0.2165401	0.33922264	0.5638535	-0.09687649	0.04447936	0.17321268	0.64511573	0.41730982	1.158067	0.43616885	0.5357045	0.1703801	0.046508446	0.076052725	0.14272377	-0.06731145	0.5303051	0.2207607	0.93535846	0.69912416	0.7933395	0.28113332
Pbx4	-0.34479865	0.047518775	-0.037370123	-0.0668139	-0.55820227	-0.19464743	-0.19464743	0.013939191	-0.21076709	-0.11664492	-0.22706892	-0.24355704	0.02774499	-0.07383913	-0.17746176	-0.017805096	-0.66596144	-0.32265967	0.13831411	-0.27960667	-0.27960667	0.24646214	-0.032691933	0.10628448	0.3685306	0.44870096	0.23924759	-0.15589036	0.14613818	0.633314	-0.19303788	-0.22309512	0.53796613	0.30508137	0.7148439
Cyb561	0.0039903764	0.26422614	0.35908532	-0.17434686	-0.15548784	0.23132555	-0.29474327	-0.18371195	-0.18371195	-0.27563444	-0.2197812	-0.2197812	-0.3337374	-0.30530795	-0.32467327	-0.3443021	-0.46803746	-0.42560217	-0.7527669	0.27809918	-0.21195167	-0.17989047	-0.1485263	-0.38390437	0.08977291	0.0302719	0.4029308	0.08977291	0.11862778	0.27199012	0.21887879	0.38880378	0.665135	-0.3216896	-0.12576938
Cul3	-0.18133499	0.042208366	0.1907559	-0.075187586	0.29485115	0.019763255	0.688399	0.55930895	0.6079935	0.43725222	0.5970722	0.71490866	0.58164215	0.43689507	0.047227222	-0.29805136	0.3896567	-0.023294467	0.036599588	0.39156944	0.16863476	-0.37885302	-0.011051893	-0.38163012	0.24609278	0.10276199	-0.34559557	-0.21054561	0.3286792	-0.37921572	0.11530656	-0.4211464	-0.25337178	-0.33118302	-0.4211464
Hiatl1	-0.7693507	0.2858322	-0.7431192	0.8178161	-0.47144583	-1.4157586	-0.48975924	-0.7269069	-1.5549945	-0.57741195	-0.6536225	-0.94691473	-0.9139374	-0.47118142	-1.0902766	-0.05484712	0.45972607	1.0116483	-0.20210521	1.6948361	0.21872894	1.0923729	0.38157943	1.451454	0.8412424	-1.7209102	-1.2848111	-0.4263976	1.4926658	1.1841214	-0.6322645	0.78771883	-0.15706557	1.4240904	-0.3918663
Mettl7a	0.17390603	0.37591696	0.2250305	-0.030766767	0.47779655	0.074574485	0.24571031	0.7858752	0.19312334	-0.062565684	0.36342022	0.8100858	0.6485936	0.53601325	0.49401912	0.8220217	-0.6398366	0.66867095	0.8292776	-0.29112318	0.18938817	0.5908211	0.6564094	0.57959384	-0.06920698	-0.042734776	0.5309419	-0.23484462	0.10326021	-0.08550532	-0.07348279	-0.4433403	-0.56010735	-0.20173728	-0.27556568
Phf3	-0.04795953	0.19217448	-0.6790922	0.7182433	-0.28175673	0.1434916	-0.26870316	-0.28010792	-0.14886339	0.258312	-0.5708873	-0.18057224	-0.22396484	-0.424065	-0.15636922	0.18405522	0.38128757	0.24698648	0.3972291	0.6125815	0.0017171418	0.7260827	0.04039761	0.4381571	0.07771988	-0.37764972	0.26084217	0.06683157	0.48186907	0.75930375	0.37073845	0.7923188	1.0433352	0.94105417	0.7792033
Cggbp1	-0.19842562	0.059991017	-0.047061034	0.7373957	-0.47428408	-0.725825	-0.58174	-1.2078413	-1.0850453	-0.49552742	-0.8835305	-1.1154772	-1.0129623	-0.23611891	-1.2336715	-0.08509591	0.21639329	0.20561345	-0.54342496	0.7034794	0.46552056	0.91544133	0.07707526	0.84920114	0.769364	-0.77582103	0.037765853	-0.5150303	1.271322	2.8934999	-0.21985614	0.6389072	-0.34509233	0.45618808	0.048571527
Clk4	0.19263698	-0.3057677	-0.04418251	-0.35437766	-0.3276603	-0.20230818	0.12065374	0.8609226	0.40488955	0.3065657	-0.06433464	0.28090084	0.5894499	0.3615756	0.7312212	0.46025985	0.07667201	0.12259721	0.14130947	0.33223066	0.31632426	0.16111875	0.3448307	-0.08280684	0.17486812	0.02743776	-0.3028848	-0.8897619	0.543836	-0.5086899	-0.40177464	-0.6882974	-0.6558759	-0.046191003	-0.38396338
Ccdc49	-0.6753085	-0.3749136	0.3179968	0.27024367	0.1734303	-0.8265836	0.22046497	0.8609226	0.19320677	-0.3434359	0.6565641	1.3029271	0.1654236	-0.3477035	0.96603525	0.49423167	0.29506347	0.4866185	1.056233	0.5718246	0.79977655	0.8506577	0.892886	0.09933684	0.506655	-0.88771784	-0.564063	-0.28842854	0.39035597	0.17860578	-0.5017763	-0.012391441	-0.19472146	0.13168474	-0.6374314
Vps41	-0.52416134	-0.03164511	-1.2862179	0.65348154	0.1998114	0.116364755	0.0057592695	-0.49005085	-0.29335895	0.097610794	-0.8468432	-1.2310747	-0.44614804	0.67504513	0.39285967	0.53065526	0.19699787	0.5794675	-0.8327495	0.6345605	-0.08402652	0.9475831	0.55763656	0.5547072	0.18454097	0.08693017	-0.20377919	-0.0138942	0.1435137	0.015171146	-0.030271824	0.5011304	-0.5203227	-1.0811727	-0.09317858
Agpat6	-0.14616795	-0.14616795	-0.16648793	-0.51162344	-0.067634545	-0.23217344	0.009715155	0.13039663	0.14809863	0.057333175	0.09432738	-0.32681033	-0.059706245	0.47181362	0.5300282	0.07364993	0.19170569	0.47181362	0.3478249	0.42041874	0.051551428	0.31079426	0.49749497	0.3202546	-0.21753432	-0.46344453	0.42373562	-0.02623566	-0.21753432	0.43632686	0.23676237	0.16359596	0.37282392	0.47716057	-0.0042457306
Bcam	0.65011066	0.46166557	0.02635569	-0.0011250474	0.14810096	-0.0144270705	0.0071597914	-0.8566358	-0.6176287	-0.14325705	0.0071597914	0.34330174	-0.021695072	-0.09516915	-0.74018675	-0.30114383	0.47109726	-0.65557456	-0.6195053	-0.79436564	-0.47243753	-0.47243753	-0.341193	-0.35379305	-0.3828143	-0.09092502	0.23954818	-0.034890987	-0.2897049	0.68774706	0.32029063	0.15723234	0.55365413	0.31477362	0.5108693
Zfp191	-0.2863839	0.31136477	-1.0756583	0.8868669	0.071898825	-0.5269793	-0.09159317	-0.9729487	-0.8695472	0.15722738	-0.25849047	-0.60443544	-0.8695472	-0.59574026	0.34331036	0.43506578	0.5403472	0.42486998	-0.41547334	1.1719528	0.80158436	0.548369	-0.024066398	0.072417125	0.4016088	-0.100642666	-0.89956075	0.04797183	0.27036425	0.82180643	0.92254084	1.1573416	0.1285443	0.7479952	0.4597502
Rab11b	-0.41067734	0.60845965	-0.8214402	0.22614087	-0.17428693	-0.8840538	-0.43509516	-0.80522233	-1.7325009	-0.34250107	-0.7004397	-0.6768529	-0.44668314	-0.7813228	-0.016361551	0.49303964	-1.7813227	0.19037612	0.13592833	0.6198435	0.10703078	0.8191523	0.51324445	0.02249727	-0.9678902	0.6335604	1.0674304	0.44091538	-1.0576868	0.76698697	0.100263484	0.7061047	0.69082326	1.0651389	0.5063352
Tparl	-0.27916133	-0.20030591	-0.044088323	-0.9867104	-0.75489473	-0.31427452	-0.069162026	0.37141058	0.6193381	0.7673392	1.3402289	0.006126103	-0.44188872	0.52122456	0.91335374	0.3314	-0.30402756	0.30409268	0.75766474	0.41206753	-0.018566836	0.57681227	0.7246578	0.12320713	-0.4868577	-0.43818387	-0.01462481	0.10750349	-1.0300001	-0.46052262	0.1567576	-0.39213565	-0.028082084	-0.44658345	-0.41231355
Nxf2	-0.5824536	-0.6495678	-0.2605255	-0.42717537	-0.2605255	-0.5731853	-0.09784732	-0.4071754	-0.3761485	-0.17584984	-0.17584984	-0.8014543	-0.3761485	-0.13208975	0.17276482	-0.41219768	-0.18980525	0.1954849	0.79539776	-0.2838835	0.301079	-0.015394664	-0.0428754	0.3441477	-0.51542974	0.10605865	-0.10039222	-0.34140033	0.48457026	-0.19235648	0.09452467	-0.37678105	0.20818146	-0.22150283	0.25125018
Ccl4	-0.2094574	-0.5128495	1.056683	-0.65804744	-0.46752554	0.13750352	0.30742854	2.8678966	1.6028844	0.49825087	0.94485843	2.409391	0.3923174	0.7958397	-0.024935687	-0.44447458	0.028013194	-0.39136323	-0.29066923	-0.58534145	-0.81090117	-0.025914067	-0.025914067	-0.30970705	-0.13552496	-0.2828667	-0.13552496	-0.55523896	-0.02760962	-0.0565317	-0.24294482	0.23297492	0.15960173	-0.6414942	0.23297492
Acadl	0.7469725	-0.1705653	-0.18294904	0.07801104	-0.14611226	-0.06460908	-0.08680483	-0.3565651	-0.29067716	-0.20321432	-0.09803208	-0.24005109	0.10164026	0.21763353	-0.07609767	0.0031290252	0.6207577	-0.40093735	-0.24893427	0.16350155	-0.06577726	-0.37225696	-0.4155844	-0.26534176	0.43164918	0.35072917	0.20487832	0.29414564	0.90453076	0.39744577	0.42142463	0.04291301	0.30594742	0.271182	0.19903222
Lgals3bp	0.2521711	1.7527738	-0.19822168	0.62633634	-0.09721836	-0.64528626	-0.85334307	-1.3743249	-0.94943964	-0.0643036	-1.2695287	-1.0603237	-0.8294399	-0.6558804	-0.97546077	-0.54293585	0.6055867	-0.059994273	-0.56482846	0.69292796	0.123047434	-0.41644454	-0.61945635	-0.45482564	0.7154113	-0.087267116	0.011957263	0.117003284	0.791017	0.57177454	0.4381337	1.2861305	0.011736322	0.88672376	0.23331389
Chrna5	-0.49503905	-0.4309087	-0.66906846	0.06789716	-0.071827605	-0.31647366	-0.09019781	-0.11365678	-0.37196878	-0.18641312	-0.2630344	-0.6181294	-0.6181294	-0.6881716	-0.020746972	-0.020746972	-0.2520725	0.37411264	0.05725554	0.4659546	-0.019472228	-0.40851453	-0.30897886	-0.072911486	0.16504274	-0.16838099	-0.25764832	0.66349626	-0.38597244	0.5471438	1.1043613	0.17274828	0.41786078	0.06171697	0.09028612
Perp	-0.5383869	-0.69039	-0.83794713	-0.13239451	-0.40088335	-0.030057235	-0.15696935	-0.37109414	-0.37109414	-0.42998785	-0.20759542	-0.3331263	-0.19052191	-0.06441044	0.022004308	0.03868305	0.7855641	-0.029221015	0.055171173	0.25524288	0.34835228	-0.22538297	-0.15979463	-0.14385308	-0.13687745	-0.13687745	-0.68707454	-0.36514643	0.3510606	-0.8715287	-0.6305206	-0.5031413	-0.34910762	-0.40496087	-0.03817854
Ptdss1	-0.32842588	-0.20367084	-0.5065182	-0.16160679	-0.14511867	-0.0972972	0.10579466	-0.3238896	0.10579466	-0.3337374	-0.34365287	0.40125054	-0.08893373	-0.13156386	-0.0863346	-0.2764375	-0.15939806	-0.4489047	-0.67129713	0.26675475	-0.020275153	-0.26706892	-0.51297915	-0.3906436	-0.19572562	0.30784854	0.30139354	0.28839618	-0.19572562	0.53802806	0.203609	0.028775195	0.21142851	0.30940366	0.30209887
Smurf2	-0.38831356	0.055293083	0.31360507	0.069368266	0.01222436	-0.8744691	-0.66501576	-0.5052353	-0.6520767	-0.23061293	-0.31988028	-0.7451861	-0.95163697	-0.24688779	-0.07056502	0.12048327	-0.62395746	0.5521995	-0.2325325	0.7150428	0.17224976	0.77491426	0.3869886	0.18995176	-0.10260591	0.04549273	0.06298016	0.45612505	-0.26766515	-0.07934086	-0.022757329	0.7252635	0.06687988	0.18369354	-0.19963509
Pex14	-0.8328325	0.2996178	-0.30445352	0.89634377	0.093166925	-0.8073549	-0.24957725	-1.5252117	-1.0249463	-0.6777422	-0.6620035	-1.2223924	-1.2223924	-0.9627648	0.7392371	0.109880514	0.5669682	0.07731265	-0.41670364	1.2112373	0.825197	0.8168214	0.13074735	0.08265307	-0.41299888	-0.6882769	-1.176165	-0.5589939	-0.21697116	0.55756134	0.32819936	1.0578105	0.39197525	0.44555628	0.35644883
Slc45a3	0.7804426	0.31334317	-1.0478587	-0.7114482	-0.40554452	-0.3181036	-0.29286298	-2.2420213	-0.53500885	-0.5738648	0.0092540085	-0.19184954	-0.41009465	0.3086666	-0.25917974	-1.2038367	0.48929214	-0.28949624	-1.2272956	-0.10941152	-0.9687378	-0.6151969	0.1983204	0.4507116	0.5850217	-0.13173279	-0.3966574	-0.70142853	-0.3179831	0.8937208	1.0287179	0.61351645	1.5823541	0.4286744	1.0837303
Tmem50a	0.38846463	-0.5207583	0.19868487	-0.10482328	-0.1423157	-0.14250167	-0.027644565	0.3946625	0.49262363	0.5352344	0.019941233	-0.18061282	0.078162625	0.14892015	0.62217224	0.031595163	-0.8624397	-0.39628464	0.42174354	0.36460426	1.2264602	0.8164478	1.1419832	0.38729575	-0.5732679	0.21783419	0.24007747	0.14570038	-0.6771198	-0.8406257	-0.8298833	-0.049691606	-0.57992935	-0.22648808	-0.47494403
Surf5	1.0610721	0.70972925	-0.43642756	0.03835203	-0.0081905555	-0.44692156	-0.36088172	-0.90836954	-1.0480943	-0.3382803	-0.13632147	-0.4071754	-0.3160275	-0.13959262	-1.1294684	-0.9230175	-0.050934993	-1.3586024	-0.9230175	-0.9858931	-0.682824	-0.6602226	-0.2753997	-0.5522399	-0.5170122	0.2019195	0.3468278	-0.5350461	-0.3243671	-0.008012198	0.19565825	0.13563348	0.6791455	-0.44932902	0.11186531
Rps11	-0.121454224	0.17808366	0.33543417	0.37025553	0.3740732	-0.059718546	-0.053060405	0.08339966	0.9467886	0.13121922	0.37108216	0.36860466	0.12642798	-0.199549	0.35464573	0.30283862	0.01708414	0.28856674	0.18938877	0.5664075	0.06669858	0.4048024	0.51250386	0.040806174	-0.89650357	0.42103195	0.075651444	0.31483442	-1.0026522	-0.54078853	0.08918174	-0.20194623	-0.38774416	-0.2717866	-0.28384328
Gcn5l2	0.51307046	0.3526058	0.46154016	0.33839193	0.36668098	0.44745898	0.018615678	0.37706965	0.036994208	0.2567754	0.36257008	0.43365318	0.1426044	-0.115064524	-0.115064524	0.12031354	-0.15205874	-0.13344306	0.040586345	0.27948108	0.033724662	0.36387327	0.38017508	0.34738514	0.2055767	0.49662548	0.25561738	0.0056391265	0.025004452	-0.58490396	-0.72826815	-0.45450732	-0.35141382	-0.45450732	-0.0939176
Ubp1	-0.52397496	-0.9944256	0.21924962	-0.06112599	-0.065684274	-0.40263247	-0.030214613	0.19544552	0.19326787	-0.47697982	0.017337317	-0.26154014	-0.2735377	-0.08892763	0.091241404	0.41980815	-0.2752226	-0.53047967	0.312337	0.19899376	0.8686985	0.4525847	0.36834818	0.64952993	-0.2503957	-0.022794975	0.17374402	0.36170295	-0.38425145	-0.81672156	-0.97562516	-0.56553686	-0.3939602	-0.82115376	-0.5072382
Ccl22	-0.07356205	0.042847443	0.9916221	-0.2134923	-0.025865307	0.27252585	0.06970897	1.0832555	0.91921735	0.16196749	0.284303	0.97114515	0.45031297	0.080482915	0.25945306	0.06680798	0.41865164	0.03906299	0.13392217	0.17095318	0.3854577	0.09172649	0.63737607	0.27708152	0.22430167	-0.26490185	0.022196252	-0.13826843	0.49829528	-0.27149755	-0.40900108	-0.37729222	-0.50853676	-0.21435365	-0.27149755
Wrnip1	-0.361909	-0.5463336	-0.060906757	-0.033072546	-0.28329918	0.050626073	-0.18676852	0.21056698	0.08017035	0.050626073	-0.16349873	0.1561192	-0.22239242	-0.3466111	0.12545735	-0.13088241	-0.4304427	0.34304878	-0.11098285	-1.2664212	-1.4225404	-2.1255586	-2.2419682	-2.1033628	-0.44330487	-0.31777397	-0.12376335	-0.0134399375	-0.4552775	-0.9027187	-0.40795404	-0.13333164	-0.6342299	-0.32872733	0.10545521
Arl6ip1	-0.16148329	0.6547349	-0.72957194	0.019088965	-0.60124785	-0.647385	-0.12254349	-0.7944893	-0.35520425	0.8568462	-0.31958035	-0.35520425	-0.5616551	-0.17802408	-0.27796552	0.5197918	-0.6121199	0.39171195	0.6598397	0.89392525	0.26349872	2.1882105	1.192498	1.5204071	-0.7937939	0.41812518	0.6097845	0.38624114	-0.64636356	2.5505047	0.48033267	1.2099749	0.48033267	0.98390687	0.5602562
Rab14	-0.14631324	-0.80468166	0.21500069	0.21500069	0.12839285	-0.4406681	0.40833664	0.38497674	-0.044812012	-0.17914675	-0.17914675	-0.3239351	-0.14622074	-0.09013183	1.0165724	0.04374261	-0.09308817	0.3119267	0.64387745	0.40239152	0.21627942	-0.30255684	-0.18148008	0.12664221	-0.27334428	-0.13912332	0.004640481	-0.40742546	0.20433307	-0.433887	-0.63670385	-0.707512	-0.5994976	-0.42120785	-0.85561067
Senp6	-0.2173592	-0.0954872	0.33358636	0.10369161	0.42632157	0.22933848	0.41990325	0.95293796	-0.0957112	-0.039528362	0.51846707	0.44159833	0.44159833	0.3522418	0.5073778	0.2586677	-0.2859627	0.1344883	0.45965478	-0.41464356	0.2092821	0.41150573	0.7088531	0.81371045	-0.06821276	0.24460429	0.08413961	-0.25836486	0.44880357	-0.53448987	-0.59906185	-0.68811303	-0.22917274	-0.3522042	-0.5008815
Slc9a1	0.92082685	-0.030340571	0.17488149	0.28800985	0.42949703	0.23550136	0.06003998	-0.52069795	-0.50308853	-1.2885758	-0.93657935	-1.0101801	-0.44669735	-0.44009322	0.07553558	-0.65991557	-0.75573945	-0.8187673	-0.19284995	0.7356442	2.3182197	2.0948315	2.6418788	2.0948315	-1.2213608	0.09442551	0.04890769	0.6918082	-1.1391711	-1.2220289	0.024488134	-0.45009282	-0.9499343	-1.1465461	-0.5101542
Hnrpa2b1	0.30835515	-0.85444	0.28172004	-0.2194741	-0.301004	-0.53485364	0.023797572	-0.121990524	-0.3286925	-0.105762064	-0.6810744	-0.67148834	-0.2516816	0.5516031	0.62177837	0.2831653	-2.088326	0.11391684	0.40508267	-0.096008234	1.2640809	1.7798123	1.896536	1.5614668	-1.5495628	0.6830979	0.34095868	0.41391128	-1.7645757	-0.71756935	0.101260886	-0.43377638	-0.2803019	-0.5406916	-0.46728566
Myh10	-0.06684264	-0.31477016	0.2087918	0.31943586	-0.18548714	0.44137165	0.4854268	0.5900157	0.34900764	-0.0152667565	-0.046293654	0.6000694	0.54908544	-0.20167024	-0.21710028	-0.1712966	-0.38121966	-0.15634625	-0.09804761	-0.042246427	0.21684079	-0.32912758	0.08229867	0.52686214	-0.36733142	-0.24914998	-0.21708876	-0.20132145	0.030004097	-0.83662295	-1.0468407	-0.36171398	-0.01882627	-0.6531768	0.450659
Clec4g	0.70822877	0.55442345	0.03985026	0.5362761	0.36177835	0.043068722	-0.13750352	-0.45943162	0.22239242	0.14543045	-0.04439412	-0.40053794	-0.37196878	-0.12656654	-0.19265573	-0.411296	-0.60769325	-0.0028311748	-0.28576514	0.2079311	0.45675164	0.19085759	0.15609218	-0.1570657	-0.19347328	0.56773984	0.15270236	-0.403691	0.07363079	-0.91826886	-1.2041777	-0.8704403	-1.1651835	-1.0541523	-1.0541523
Prps1	-0.13072154	-0.38832206	0.20025168	0.43291244	0.13382433	0.8382489	0.56046796	0.8052716	0.96310043	1.0359793	0.7369656	-0.12156198	0.3479233	0.8175085	0.25213674	0.40996554	-0.0025824003	-0.38807562	0.73637176	-0.60907555	-0.22205243	-0.42415783	-0.38140818	0.35976353	0.07235792	-0.29021215	-1.1906765	-0.44221526	0.29475033	-0.6877984	0.028408654	-0.658652	0.11534429	-0.44452724	0.28994882
Atrx	0.43360564	0.012141871	0.08743	-0.35226956	-0.053746063	-0.13870627	-0.012072832	-0.12553088	-0.22039007	-0.012072832	-0.13870627	-0.22039007	-0.20645088	-0.025793491	-0.1470998	-0.12200881	-0.2251023	-0.32177833	-0.47219515	-0.038966753	0.15957892	-0.28320357	-0.18834437	-0.08706104	0.35147002	0.21716891	0.0025748678	-0.067134105	0.13263541	0.15137735	0.56641483	0.27002186	0.109557174	0.39132816	0.29511282
Rgs17	-0.94713736	0.9785001	0.87276775	0.8763336	-2.6158433	0.5055537	-0.08352722	0.0750803	-0.33276996	-0.27017504	-1.2878857	-5.839689E-4	-0.30653843	-0.15973781	-0.32555586	-0.011028707	-1.7241052	0.19765717	0.19262354	0.27336085	0.12940353	0.723922	-0.22971046	0.7962674	-1.1536223	1.8636327	1.2188432	0.010289662	0.19329035	1.094065	1.029809	1.7462672	0.95573246	1.3612372	0.9435191
Sec11l3	-0.31105617	-0.021549547	0.55464274	0.44501826	0.15128705	0.06871275	0.5731853	0.9092345	0.94622874	0.87126666	0.79219514	1.2123036	0.87126666	-0.034087036	0.41337195	0.0671963	0.22894737	0.20692107	0.16183318	0.12742928	-0.30320507	0.103970304	-0.04540732	-0.30320507	-0.28413317	0.14758307	0.09695699	-0.28413317	-0.03797259	0.1961587	-0.3216896	0.8770903	0.1730751	0.34816182	-0.38880378
Nlk	-0.16763604	-0.10662949	-0.22685209	-0.84167385	-0.6314794	-0.047986835	-0.13658804	0.06676193	0.28655776	1.0147179	0.94909716	-0.18061921	0.03891899	1.257374	0.343402	0.36574173	-1.3581029	0.7628442	0.35370916	-0.18197311	0.4826339	2.6532247	1.7011069	2.7447762	-2.2568407	0.1803082	0.5153423	-0.4744516	-1.8844935	0.41321114	0.26606295	-0.5542977	-0.1965051	0.59813195	-0.10344772
Gba	-0.013686201	-0.059010193	0.1345938	0.04461244	0.48968875	0.26158518	0.39974764	0.4767096	0.5438238	0.6638796	0.23229088	0.3596702	0.3931449	-0.062179364	-0.24938236	0.30631554	0.27644503	0.048003554	-0.3024937	-0.10996277	0.23147164	0.119963326	0.1705894	-0.03633991	0.46100968	-0.28901204	-0.020523222	0.11574247	0.25155634	-0.44923204	-0.34231684	-0.30321702	-0.61170673	-0.088560246	-0.44072053
Hmgb3	-0.73452026	-0.48628289	-0.42798424	0.049940966	0.12000467	-0.34538707	0.33858544	0.32750195	-0.018736562	0.22372147	0.7097175	-0.12637728	-0.18866156	0.79745483	0.65520227	0.69936985	-0.2933986	0.81763273	0.8765264	0.24186008	-0.17751636	0.36033356	0.59210247	-0.34310243	-0.41234177	0.004853836	-0.23380364	0.43277264	-0.69801396	-0.29012805	-0.725825	-0.17202346	0.060235105	-0.6624991	-0.005602706
Nab1	0.3062249	0.4059417	-0.76906323	0.1332401	0.21365878	0.22915953	0.08853667	-0.06728813	0.17519106	-0.19108061	-0.2248294	0.21349494	0.28118175	0.54053	0.53571296	0.17899005	0.71897906	-0.06257985	-0.1375419	0.56478214	0.8528307	0.10512785	0.47475666	0.09776088	-0.0024742754	-0.71649665	-1.0375881	-0.76760095	-0.14386013	0.13984583	0.40337187	-0.20138778	-0.076168396	-0.24695036	0.023138808
Pcsk9	-0.6250931	0.18782134	-0.83454645	-0.59933	-0.19069028	-0.2163179	0.1638248	-0.12387166	0.07125869	-0.27035776	-0.25938663	0.19606514	0.18807235	0.24949996	-0.10541655	-0.15534177	-0.29386163	0.30962095	-0.019686678	0.58549714	0.024381371	0.53658754	0.33204877	0.37904626	0.20490314	0.022249833	0.7503373	0.28823152	-0.050353914	0.43735972	0.3086264	0.2892611	0.26302955	0.65975213	0.20909074
Rtp4	-0.34358248	-0.43284982	1.2375277	-0.09019823	0.18648827	-0.048562966	0.5933163	1.2686785	0.6180913	-0.10151184	-0.0695099	1.1816068	0.2718046	-0.477068	0.1509632	-0.16476862	-0.116632104	-0.30536696	-0.4706844	-0.048778057	-0.016523857	-0.54377085	-0.48827574	-0.4613087	0.68164724	-0.5718557	0.649975	0.30511278	0.43988946	-0.92835724	-1.173187	-1.2811463	-0.9437052	-0.7491327	-1.0229942
Rad1	-0.55421364	-1.868406	-0.9035479	-1.2107294	-1.8454449	-0.6395575	-0.3935138	0.638796	-0.44989625	-0.49772477	0.12105939	-0.91456455	-0.123792484	1.1875362	1.0746422	0.1719394	-1.3516226	-0.1486825	0.14023054	-0.33767208	-1.4615006	-0.01949612	-0.5383694	0.044198554	0.35411978	-0.40260908	-0.1468479	1.1381537	-1.3298527	0.3678297	1.2250896	-0.35699046	0.98040444	0.7187369	1.1571507
Slc4a2	-0.018779026	-0.49084747	0.23443632	0.19881241	0.16228653	0.33441904	0.55681145	0.24902755	0.7369656	0.63294256	0.55681145	0.266515	0.38332865	-0.0509695	-0.06708916	-0.36291352	-0.5093996	-0.8285771	0.10822909	0.2548118	0.53658277	0.13697532	0.2358287	0.2920447	-0.47166753	-0.24253352	-0.4251249	0.0652007	-0.47166753	0.0012786074	-0.15698348	-0.13622491	-0.37069017	-0.26550794	0.010616472
Gm973	-0.08365773	0.24174257	7.344635E-4	-0.0324324	0.017036276	-0.03170886	-0.14852253	0.046293654	0.046293654	0.32192808	-0.31410858	-0.18371195	0.015596855	0.11885427	0.0010177796	0.031391427	0.57571197	-0.12730631	0.544461	-0.61968505	-0.38117296	-0.31405875	-0.39497876	-0.23743749	0.36300057	-0.037537355	0.06007344	0.04652691	0.566534	0.6334137	0.27522203	0.3140413	1.1011926	0.5813252	0.6023868
Pcid2	-0.2756628	0.42114568	0.6666217	-0.22016768	0.54376495	0.44944754	0.15100779	0.27952254	0.4711426	0.06801842	0.33579075	0.271302	0.17764291	0.2244573	-0.123466015	0.20851575	-0.8239057	-0.123466015	0.5558664	-0.16515812	-0.010183463	-0.15036112	-0.19521536	0.67787254	-0.047101315	0.03233315	-0.55262935	-0.020134268	-0.41746977	-0.82393694	-0.20070444	-0.42940512	0.07984772	-0.62838614	-0.11279736
Uckl1	-0.31815818	0.089345634	-0.1661551	0.5342846	0.12662666	-0.18798971	-0.03970971	-0.320297	0.17209937	-0.05319294	0.16629376	0.14873537	0.019452363	-0.18240353	0.024047345	0.46293157	0.49797854	0.5208789	0.33954918	0.794466	0.71897584	1.0993207	0.81133986	0.34700704	0.2936996	-0.2912629	-0.10484977	0.20830812	0.20243154	0.3018405	-0.052590214	0.47017753	0.28025365	0.103060655	0.3647282
Ars2	-0.0360734	0.23111863	0.25172892	0.36010507	0.6239302	0.2630344	0.24059701	0.08809133	0.38670877	0.0	0.0	0.042125475	0.13263777	-0.08813091	-0.3972674	-0.12978709	-0.070005864	-0.28796875	-0.36425236	-0.3192649	-0.11685402	0.15593936	-0.059266526	0.002134018	0.02598076	-0.22686444	0.13701896	-0.27495873	-0.023175463	-0.12417878	-0.42569992	0.014872686	0.13796781	-0.08800449	-0.39433575
Mapk1	-0.42921126	0.49591008	-0.66908264	0.29603186	0.081604354	0.08960346	0.08960346	-0.46153417	-0.7463338	-0.08956538	-0.46153417	-0.5125736	-0.13191168	0.46566248	0.06565779	0.39180225	-0.8589348	0.95413375	0.56110334	0.35359687	0.3263754	1.3736811	1.342317	0.7241349	-1.1264887	0.21120676	0.33726028	0.382525	-1.641817	0.22794294	-0.3149555	0.12397971	-0.30875036	0.35844496	0.041382626
Tpd52l2	0.12837031	-0.19355778	0.1786754	0.44096056	-0.049722012	-0.2103846	-0.3071094	-0.16673672	-0.074224584	0.9190391	-0.3336791	-0.4393572	-0.23021579	-0.31016225	-0.0342875	-0.23478045	0.054249175	-0.29914925	0.045636043	-0.35126448	-0.3371434	-0.80303	-0.49018776	-0.25963402	0.4983673	0.112839065	0.039907545	-0.14209029	0.8117149	0.27063352	0.2098795	0.29521155	0.3384236	0.23550531	0.1301523
Tubg1	-0.2598044	-0.14162298	0.21553361	-0.22503898	0.012000218	-0.30633125	-0.20163386	-0.15898952	-0.15898952	-0.35363695	-0.15898952	-0.07730573	-0.23078021	-0.24436755	-0.18778403	-0.017859023	-0.584443	-0.2588671	-0.6402962	-0.38554507	-0.317641	-0.45680374	-0.5906595	-0.2687314	-0.059870783	-0.026703918	-0.16420744	0.005717559	-0.026703918	0.21499059	-0.05108427	-0.08807848	0.2744916	-0.08807848	0.2744916
Ltf	-0.34475696	-0.63966185	-0.23957472	1.0154538	0.75194716	-1.3367759	-0.4068543	-0.82843465	-0.7109411	-0.6325144	-0.61355627	-1.4943172	-0.6022998	-0.52272815	-0.7706557	-0.6276977	-0.28415582	-0.77818936	-0.60073066	-0.22449592	0.25986266	-0.44191352	-0.39068818	-0.5595651	0.32451022	0.083502114	-0.14986143	0.32451022	0.31656146	-0.4372059	0.23071803	0.06925461	0.6793081	-0.2361584	0.7696943
Gpx3	-0.5109032	-0.67648923	-0.6005404	-0.67648923	-0.61915606	0.1520031	0.0	0.0	0.058893688	-0.19264507	0.11547722	-0.19264507	-0.10383581	0.22239242	0.101048395	-0.0942079	-0.073449336	0.101048395	0.55215514	-0.22545242	-0.235634	0.043082025	0.9421531	0.3571906	0.22594608	0.18533762	0.41882774	0.16570881	-0.1414727	0.31573427	0.59082305	0.35332373	0.25920156	-0.08724887	0.08724887
Cd44	0.23877446	-0.44147813	-0.1339292	-1.5292604	-1.2421418	0.41995904	0.2130092	1.5530608	0.93341154	0.33558816	0.6872126	1.3720046	0.3071815	0.331803	0.31317666	0.5504304	-1.9709243	0.5305014	0.85085195	-0.0775681	0.7754556	1.5190965	2.377508	2.0954309	-1.90475	0.8786914	1.4568455	0.7922682	-1.585162	-1.724253	-0.39252833	-1.4376405	-1.4527308	-0.88786745	-1.2862697
Ms4a4b	-0.25044432	-1.0982599	0.15549672	-0.7149856	-0.4114425	-0.07306346	-0.6442434	-0.42254278	0.33072928	0.04046989	-0.5471304	-0.6822597	-0.6947398	0.11762556	0.15818098	0.3992357	-0.5814127	-0.322769	-0.28850704	0.78213805	1.1915365	0.36945704	0.78213805	0.08137672	-0.027871192	0.35176903	0.1087687	0.115819626	-0.05488711	-0.31578305	0.43620208	0.12007292	-0.43978968	-0.26226753	-0.32278985
Gadd45b	-0.7029301	-0.13750775	1.3803406	0.05075888	-0.21842775	-0.7104934	0.13819729	1.838637	0.98465204	2.3280218	1.9385995	1.9856161	0.14166115	-1.1655865	-0.4568178	0.07661438	-1.3038659	-0.36044943	-0.570319	0.64419377	0.26182246	0.12647063	0.011650221	0.03703554	0.33668306	-0.16050346	0.54915476	0.035893746	0.14327729	-0.19854568	-0.44745898	0.4201808	-0.466318	-0.23042974	-0.53433645
Lmnb1	-0.31729233	-0.68874055	0.24686883	0.12839536	0.055078693	-0.5679894	-0.1340929	2.144085	1.8845228	1.3236344	1.7938774	2.168976	-0.08799648	-0.5369216	0.2664897	-0.05018265	-0.5741545	-0.72301793	-0.096832745	0.25519544	0.2958374	-0.15984207	-0.06673267	-0.05390863	0.42215845	0.0877394	0.007120942	0.16409029	0.4830407	-1.1634878	-0.5542777	-0.63673985	-0.6198661	-1.0688509	-0.49154195
Antxr1	0.055160597	0.31761688	-0.60636014	0.509539	-0.5006209	-0.35959852	-0.508213	-0.051476218	-0.4747577	-0.37494648	-0.23184296	-0.82380885	-0.80289984	1.0463591	-0.23194215	0.016523782	1.2920645	0.22096354	0.26875144	0.42674828	0.15428886	-0.032962967	-1.0926259	-0.17678633	0.3812158	-1.457688	-0.99202436	0.18891361	0.44001347	1.3110411	1.1120076	1.2759129	1.4161845	1.9222053	2.0716095
Als2cr13	-0.9466709	-0.120859034	-0.42715272	-0.019694118	0.34901434	-0.8225743	0.22391827	-0.07306346	0.23908871	-0.74291486	0.3354014	-0.10335738	-0.25238717	0.09182564	0.67856157	0.7645641	0.6535328	1.118201	0.69967455	0.34659418	0.037463363	0.27211598	0.4627692	0.041205768	0.69126934	-0.8547821	-0.5016723	-0.45039183	0.32721576	0.6936284	0.10166247	0.29364923	0.40877184	-0.367013	0.23244908
Ftl1	0.3654746	-0.40612888	1.033765	0.23277014	0.30360675	0.85616654	0.40394917	0.9348849	0.68562126	0.29528955	0.10959269	-0.3346962	-0.3926615	-0.10369553	-0.07853096	-0.19839333	-1.025433	-0.3143604	0.23191598	0.45315465	1.5653609	1.4169102	1.5421046	1.1134295	-1.0562075	-0.023480818	0.38513115	0.3340679	-1.1755584	-0.91596997	-0.528637	0.102352984	-0.5646637	-0.6424368	-0.39449403
Tor1aip2	-0.22944021	-0.58770055	0.35468277	-0.10642933	-0.30171913	-0.59752595	-0.3053452	0.10453058	-0.3793458	-0.49995446	-0.7669253	0.03569171	0.02480339	-0.065621085	0.28767118	0.0077848546	0.25947428	-0.33501098	0.18147178	0.5158235	0.3410068	0.08300357	0.04869745	0.28643784	-0.17811038	-1.0261073	-0.14789577	0.26807582	0.30949575	-0.7237139	-0.6488091	-0.93260205	-0.35813192	-0.73734576	-0.4045019
Bzrp	-0.14091101	-0.41570514	0.9593343	-0.7718489	-0.13030292	-0.074212104	0.2229664	1.6427305	0.8893705	-0.31791502	0.11949028	1.5289682	0.41604182	-0.297288	-0.5680374	-0.5796877	-1.1803318	-0.75792235	-0.27501884	-0.17562777	0.015194568	-0.13964848	-0.07706394	-0.3620409	-0.4202484	0.17402184	0.3278793	0.17402184	0.12687075	-0.33072197	-0.73007786	-0.9127312	-0.6690023	-0.4285693	-0.84360677
Hsd3b1	0.99189484	0.5668037	-0.59306765	-0.15012416	-0.06950569	0.5478095	0.08314124	-1.1012833	-0.9757525	-0.33574858	0.2048198	0.35097662	0.3841435	0.8747607	-0.4827913	0.26723045	0.3292401	0.33854786	-0.3723673	-1.0462997	-0.4237738	-0.1263218	0.28184244	0.5626797	0.36782503	0.656477	0.62929213	0.14464916	0.048244685	1.6670947	0.98646706	0.26054367	0.9183781	0.6184052	1.5122516
Gtf2f1	0.058079224	-0.21200994	0.41477275	0.058079224	0.49494308	0.028951373	0.18286406	0.6043278	0.7094099	0.84582907	0.50479215	0.40525648	0.20839915	0.69282633	0.5760127	0.20846775	-0.7257778	0.050638936	0.23072055	0.031045701	0.32970402	0.16854922	0.59664285	0.63511705	-0.8291816	0.4393072	-0.021826701	0.103704184	-0.64475703	-0.3633976	-0.16938698	-0.122389495	-0.41910702	-0.006912281	-0.19833834
Zfand2a	-0.45633316	-0.38956416	0.49344748	-0.19329877	0.11846946	-0.18903382	0.2115041	2.594772	2.146297	1.1405683	1.7694995	2.3117683	0.3895024	-0.16258724	-0.0359538	-3.4228582E-5	-0.7508625	-0.5045068	0.38664106	-0.30568704	-0.056659497	0.41867852	0.9077166	0.6518777	-0.7612739	0.5307527	0.061848324	0.5155663	-0.7798896	-0.25267488	-0.3092584	0.05587418	-0.09513361	-0.56079715	-0.44215268
Clasp1	-0.14177959	-0.5880985	0.28885478	-0.038902406	0.04174145	-0.9056152	-0.13670981	0.107077226	-0.1181261	-0.25489125	-0.6263824	-0.85140353	-0.27670935	0.092433564	0.8332559	-0.17004925	-0.63673735	-0.4483856	0.09518943	0.7646132	1.2362343	0.71105295	0.6133224	0.66232693	-0.23208673	0.3601806	-0.3926591	0.12885503	0.27514446	-0.7090492	-0.7559884	-0.40304312	-0.308378	-0.10515152	-0.38888156
Serpinb1a	0.20804733	-0.5262191	-0.6827236	-0.25645885	-0.4950966	-0.02480339	0.8602405	-0.6780719	-0.12851474	0.23056635	-0.2402631	-0.6585317	0.357552	0.07544627	0.42550373	-0.061683543	-0.45092157	0.41372657	0.29677042	0.94154686	1.1138028	1.1111386	0.5434064	0.789877	0.059890352	-0.23984638	0.013272564	0.18714043	-0.079678915	-0.27607787	0.17809804	0.47667074	0.21449228	0.10243377	-0.14514698
Hira	-0.41392547	-0.48103964	-0.28839457	-1.0919974	-0.39762366	0.015106892	0.10256974	0.08835588	0.39592868	-0.4405726	0.11664492	-0.3999306	-0.2300056	0.22963591	0.15992694	-0.26946586	0.07157107	0.20215517	0.18821599	0.28384435	0.35510305	0.2088823	0.43949524	0.48785824	-0.37227318	-0.112406045	-0.24516125	0.22528937	-0.31641993	-0.2403598	-0.049676232	-0.76392174	-0.19406614	-0.32097825	-0.1640089
Osbpl8	-0.13898332	0.27371022	-0.6643029	0.11779209	-0.37234688	-0.19264507	-0.009522774	0.22780591	0.25986713	-0.17111191	0.62858945	0.3594028	-0.24792752	1.1709495	0.4115626	0.1450476	-0.2355564	0.79807436	-0.05658625	1.1006519	0.055913493	1.3664368	1.3293236	0.78147435	-0.05721165	-0.6379121	0.38739896	0.17126554	-0.23892257	0.25923073	0.02561107	-0.2601434	0.4850427	-0.026021698	0.71909803
Trim11	0.45261276	-0.19481383	0.20417573	-0.34256744	0.20417573	0.19592021	0.2410081	0.7808827	0.81855315	0.21864028	0.4947647	0.7960691	0.31667235	-0.24139768	0.12388679	-0.10167291	-0.6321876	-0.30386177	-0.015516269	0.2652958	-0.0937853	-0.047491647	-0.1910825	-0.24230783	-0.11326786	0.17248662	0.12668294	0.5388088	0.12668294	-0.17615087	-0.24961303	-0.24961303	-0.6152625	-0.4453375	-0.52128637
Tmem48	-0.5202216	-0.3574921	-0.28253004	-0.031721935	-0.49884793	-0.1520031	-0.1343011	-0.08246216	-0.099535674	-0.76393265	-0.44745898	-0.032421477	-0.099535674	-0.4006131	-0.16843966	-0.6230055	0.48008797	-0.055964928	-0.49525	-0.21533486	-0.15259911	-0.57790494	-0.26424447	-0.5574408	-0.1679184	-0.28339562	0.7265885	-0.010377118	0.07024134	0.26812494	0.6190321	0.066491075	0.77431035	-0.31683755	0.426387
Rshl2	0.2267675	0.02562762	-0.008860757	-0.24881154	0.15588401	0.07943447	-0.041419927	0.10496956	0.55748177	0.14244427	0.14244427	0.42182666	-0.041419927	-0.04668615	-0.1526196	0.0873312	0.015777938	0.051998127	0.42775562	0.69864464	0.59555113	1.1553601	0.56312966	0.3131514	0.30547658	-0.19409443	-0.09787913	-0.06339075	0.23332678	-0.7402131	-0.56464154	-0.21886668	-0.030662937	-0.54969114	-0.35518813
Ddah2	-0.21306615	-0.17787671	0.22844356	-0.09348453	-0.14352521	-0.19052191	-0.20759542	0.10052688	-0.030057235	-0.15696935	-0.24236083	-0.19052191	0.10052688	-0.12425862	-0.10915173	-0.079404384	-0.83613324	-0.06475761	-0.2346826	-0.4929413	-0.6556708	-0.9404003	-0.13679749	-0.36420798	-0.37770823	0.05935558	0.3278444	0.2723493	-0.042524036	0.026623944	0.22971581	0.10815383	0.12392115	0.09221228	0.07609262
Top2a	0.033134494	-0.25017232	-0.047355425	-0.023896452	-0.39313027	-0.5512419	-0.45456585	-0.30256277	-0.5655972	-0.73371994	-0.4815329	-0.45456585	-0.5655972	-0.07301959	-0.4836519	-0.008313894	0.4349205	-0.38177228	0.7133849	-0.61363375	0.23233265	-0.097235516	-0.12299861	-0.01052388	0.41404173	0.18991841	0.11527961	0.1777437	0.31746846	-0.1292017	0.31358078	-0.2765434	0.19552504	-0.1292017	0.09118837
Prmt2	-0.1284001	0.09787575	-0.3538202	0.20976864	-0.048965633	-0.23893873	-0.22112745	-0.4405726	-0.13522738	-0.27523485	-0.34103692	-0.46133116	-0.16897617	-0.053648964	-0.28760615	-0.07103104	-0.39295915	0.0862087	-0.17056671	0.55321753	0.11433332	0.122326106	0.01479764	-0.20759478	0.2561452	-0.2649708	0.33860737	0.08295249	0.090294465	0.4308641	0.36946356	0.7587909	0.24678104	0.5601471	-0.014547048
Ganab	-0.13514136	0.04830479	0.026609719	-0.040504478	-0.11089381	-0.15432815	-0.20163386	-0.20163386	-0.15432815	0.24902755	-0.25054348	-0.064130336	-0.15432815	-0.055180777	-0.055180777	0.09237641	0.20785363	-0.24465857	0.13190478	-0.44889894	-0.21120739	-0.30553478	-0.19306006	-0.30553478	-0.52310914	0.26007947	0.42566556	0.17990914	0.2794448	0.3103401	0.40053794	0.33342373	0.13750352	0.69599384	1.9259994
Adam8	-0.69897336	-0.51931393	0.36672992	0.2185645	0.009795359	-0.6485276	0.49074715	1.7282333	0.883486	0.4119249	1.2241681	1.950447	0.2574962	-0.21274137	0.7341473	0.20923217	-0.7804259	-0.48344415	0.35003436	-0.2870625	-0.07912124	-0.9407378	-0.93196756	-1.0221653	0.37511066	0.34283423	0.323116	0.37511066	0.28285214	-1.129011	-1.1205988	-0.7655038	-1.6520457	-1.3084588	-1.145984
Cant1	-0.28283584	-0.21774082	-0.30520368	-0.23911448	-0.23911448	-0.70853716	-1.0363419	-0.81816167	-1.0811961	-0.9368062	-0.44159833	-0.43188316	-0.8436968	-0.17564186	0.08918583	0.3128578	-0.7498779	0.38032076	-0.3109937	-0.24248576	-0.25825307	-0.44411963	-0.6367647	-0.7660477	-0.5780543	0.044244353	0.646652	0.3470917	-0.3672872	0.17283356	-0.48916999	-0.20798822	-0.038063224	0.22941709	0.16124558
B2m	-0.14336465	-0.59207815	0.15082875	-0.8242925	-0.29855445	1.9311194	1.9429567	1.9965965	1.8533292	1.2018027	0.94623697	1.5272734	1.4441636	-0.27017787	0.9595816	0.59168905	1.3808358	0.2610456	0.029003019	-0.419309	-1.503326	-0.33292046	-0.41448447	-0.69476825	0.44528273	-0.19506125	-0.0076398817	0.2825396	0.3358745	-2.0464818	0.1798851	0.40498742	-0.06810275	-1.9196966	0.030311458
Ppia	-1.0096984	0.14583685	-1.3736533	0.22413692	-0.12198985	-0.09974366	-0.6572019	-0.9276017	-0.53911334	-0.03536917	-0.41203198	-0.6996029	-1.0309004	-0.8818303	-1.3303899	-0.7560833	0.3013836	-0.075834334	-0.5559314	0.9102792	0.24499987	0.096500404	-0.22132443	-0.27450186	0.32938546	-0.35495117	-0.44002032	0.15425894	0.6055205	0.2627361	-0.3756389	1.8003194	0.14670765	0.693279	0.5333091
Rpl3	-0.22901486	-0.1848236	0.45995563	-0.33335772	0.6077542	-0.3993091	0.03536917	0.4877694	1.208558	0.3114466	-0.26058972	0.6960491	0.404556	-0.15899329	0.6667912	0.11932674	-0.14721394	0.09496273	0.10439949	0.5291482	0.60929745	0.1782674	0.2233145	0.05728102	0.122243494	0.08458019	-0.41308174	0.019697336	0.17674105	-1.7144144	-0.38585806	-0.044332072	-0.56084096	-0.9211069	-0.7627977
Notch1	0.65644866	-0.46644208	0.106251575	-0.15588702	-0.44003046	-0.30232355	-0.1726191	0.117132634	-0.8139494	-0.11189288	-0.17531826	-0.05361984	-0.24449235	-0.10454779	0.25962707	-0.0112878615	-0.27026406	-0.50759274	-0.39726934	-0.22628911	0.05415288	0.1425782	0.1248762	0.22173774	-0.21781808	0.37607756	0.21059845	0.22385456	0.013507471	0.7718255	0.42434075	0.22964785	0.5830811	0.6580896	0.43859473
Trib3	-0.086911716	-0.13709748	0.020003488	-0.2568367	-0.026539097	0.2878023	0.5276293	1.467923	1.0995357	0.37706965	1.3106422	1.3985493	0.5276293	-0.27354777	0.007472384	-0.27354777	-0.15449509	-0.32085347	0.10615666	0.3767452	0.32177874	-0.34235397	0.04466916	0.23519106	0.007493854	-0.007152922	-0.082703955	-0.17891927	0.18549216	0.1896027	-0.32101247	0.043751832	-0.20705627	-0.06789353	-0.30138364
Zcchc3	-0.7242267	-0.5757042	-0.3713457	-0.09926615	-0.5446773	-0.6520767	-0.13750352	-0.2895066	-0.5438238	-0.5790132	-0.6520767	-0.67093575	0.11455976	-0.19843283	-0.35246646	-0.35246646	0.574602	-0.21681136	0.08274892	0.38290453	0.095102206	-0.0017593297	0.11371789	1.1592325	-0.09844797	-0.13321339	-0.70940566	-0.09844797	0.30365047	0.0780596	0.2683908	-0.20734262	-0.5926328	0.252089	0.2845105
Gzmd	0.37914142	0.37914142	-0.2058211	0.023660751	-0.2824424	-0.3360492	0.055141553	-0.45943162	-0.20069735	-0.31259024	-0.03796785	-0.1793237	-0.3841435	0.019111058	-0.22530767	-0.13915102	-0.018856792	0.037726738	-0.27039555	-0.29199257	0.2046834	-0.48181713	-0.25299844	0.010035966	0.46687448	0.124768496	-0.0026108082	0.104304396	0.45075482	0.19323418	0.4411617	0.10012477	0.1567083	0.4411617	0.39486805
Rfxap	0.05765937	-0.15684514	0.3871607	-0.19026814	0.17605408	0.25292033	0.4554995	0.7812026	0.40419826	-0.14529955	0.2745072	0.7660428	0.33054122	-0.7641237	-0.5914843	-0.3248386	0.24197653	-0.13897207	-0.2804445	0.08319067	0.12050383	-0.59614176	-0.37230882	-0.4798887	0.1737812	-0.08608593	-0.19446209	0.18168639	0.8106448	-0.4690477	-0.093538545	-0.48210382	-0.45610863	-0.3327262	-0.6052521
Ankrd10	-1.0341169	0.24067722	-0.70192045	0.31839952	-0.264043	-0.97699004	-0.5665253	-0.4165846	-0.87989134	0.41271618	-0.08601391	-0.97699004	-1.1108458	0.01756669	-0.06732221	0.21021177	-0.4112766	0.27486473	0.24583568	0.5100799	-0.59194106	0.44489574	0.1275068	0.19393416	0.074645594	0.3129931	0.18279439	0.30565116	-0.032934293	0.49654686	-0.013647877	0.9819737	-0.27144563	-0.28193802	-0.4141858
Pabpc1	-0.34916523	1.050646	-1.6832399	-1.9076127	-2.431766	0.08953253	0.58785564	1.0204319	-0.352545	0.22871503	1.0447959	0.77958775	0.14682664	1.5677001	0.3015941	0.044083893	-1.884873	1.5677001	-0.520016	1.2532187	1.6316849	4.1231246	3.2739983	4.1231246	-2.2942867	0.49275962	0.83717257	-0.09753027	-2.1358047	0.4671365	0.5049297	0.20608221	0.5049297	0.648444	0.25025073
Paip1	-0.47752464	-0.16868652	-0.42273214	-0.43172094	0.040766835	-0.07956726	-0.21187454	-0.04285548	-0.11723767	-0.15591814	-0.33075196	0.2274105	0.68684214	-0.5347671	-0.514303	0.063870326	0.37486887	-0.2631707	-0.11715566	0.10265837	-0.2693104	-0.98753947	-0.4888768	-0.8627844	0.5825514	0.036335018	0.011985156	-0.19210646	0.64722085	0.26759025	0.31131163	-0.035959303	0.26759025	0.28961658	0.5909973
Hbb-y	1.5354649	0.22761582	-0.55160224	-0.29855096	-0.5415486	-0.47546273	-1.4782299	-2.806503	-0.9827761	-0.75910115	0.20191789	-1.208353	-0.4703377	-0.23458283	-0.84202147	-0.121588305	0.19380404	-0.71675843	-0.31355676	-0.2131149	0.3603502	0.016699377	-0.15213925	0.16885367	0.25261363	0.13350931	-0.553301	-0.91665107	-0.2660482	0.9544822	0.4496038	1.0799421	1.1096736	1.1096736	1.469098
Axud1	-0.2882649	-1.4654337	1.8272357	-0.44799602	-0.5044844	-0.70191115	0.06571284	3.0826762	1.1367394	1.0718559	1.3879621	2.906629	-0.09314676	-0.52330095	0.48039645	0.22161652	-1.2553388	-0.44676805	0.5281694	-0.6650935	-0.5785635	-0.7258049	-0.59168756	-0.63566977	0.14767571	0.7105948	0.83530974	0.62609375	-0.17508687	-1.8557376	-1.9038792	-0.8767788	-1.7640214	-1.7458414	-1.5894575
Slpi	-0.49586415	-0.5977165	0.62826914	-0.27171674	0.19014806	-0.67132276	0.48290354	1.9764627	0.6631972	0.23431818	0.44505495	1.4172418	0.24924275	-0.77879906	-0.09209788	-0.013385902	-2.3524382	-1.2966238	-0.41852736	-0.22402611	1.5046718	1.2802051	1.019245	1.1339567	-0.035731286	-0.75428224	0.71767706	0.21728933	-0.07914565	-1.9336022	-1.6137818	-0.7037075	-1.7742465	-1.6682296	-2.207206
Arid4a	-0.81355035	-1.1634928	0.56780404	0.01374756	0.3539064	-0.43504745	0.41652712	1.3688492	0.56495255	-0.16397573	0.6509924	1.4165272	0.21556309	0.15181722	0.054520015	0.17669189	-0.13143042	0.041036785	0.07451149	-0.11823019	0.35791883	-0.11823019	0.24022378	0.38427016	-0.61147654	-0.13985553	-0.5274123	-0.3726897	0.50400066	-1.4236099	-0.717341	-0.431223	-0.7840121	-0.8539141	-0.23857792
Pggt1b	0.8161878	0.13324559	-0.82824486	-1.2980325	-0.17378765	-0.28336486	-0.4068543	-1.9397283	-0.449923	-0.6741382	0.1411917	-0.2946448	-0.41175863	0.89775425	0.06824672	-1.0179199	1.2233264	-0.11544122	-0.66440266	-0.2363545	-0.35229596	-0.7871883	-0.30479556	-0.3042116	0.89280856	0.005873969	-0.12655678	-0.9744423	-0.37650493	1.3177804	1.2102609	0.22740713	1.3074732	0.9011309	1.1836561
Uqcrb	0.8456321	0.116991326	0.9904036	0.03677354	-0.31530416	-0.419603	-0.28023002	0.93443155	-0.39691865	-0.08628814	0.43498388	1.276786	-0.25553277	-0.3098403	-0.0041951407	-0.29332858	0.14713599	-0.2729512	-0.3713311	-0.37664843	-0.7321291	-0.6013039	-0.7831685	-0.7340591	0.2574011	0.35329655	0.2738329	-0.23864114	0.15112136	0.335157	-0.07498622	0.0011448477	-0.06966589	0.14384837	0.027862186
Txnip	-1.0895941	1.4801217	0.33653834	-0.024722172	0.36932033	0.39369562	0.9694451	-1.8389976	-1.4431298	-1.4594316	-0.6105242	-0.3930628	0.46082455	1.2020466	0.24947606	1.061142	-1.8704263	0.56577295	1.4219321	-0.2769623	0.9394727	1.1029714	1.5023782	1.704422	-0.33224884	0.8692693	0.9142771	-0.32560962	-1.2851149	-0.49432057	-1.04395	-1.1875747	-1.8332394	-0.25667933	-0.9374504
Rrbp1	1.047398	0.7537337	-0.57329226	0.12616505	0.2175536	1.1202171	0.3838429	-0.720346	-0.93956417	0.07881438	0.5823886	0.7222322	0.845423	0.2847757	-0.87449086	-0.15492386	-0.02801175	-0.1576903	-0.6631936	-1.7027789	-0.7750351	-0.17993818	-0.03198031	0.43359345	-0.054642595	0.5018915	0.630012	-0.21448644	-0.14166565	1.2977207	0.8115111	0.11773512	0.91969794	0.26106936	1.5825961
Elavl2	-0.16397758	-0.41333705	-0.21052016	-0.2343669	-0.2343669	-0.25153875	-0.50089824	-0.25153875	0.23061293	-0.50089824	-0.4739312	-0.64385617	-0.20645088	0.16685498	-0.2978133	-0.034778886	-0.08368849	-0.24122976	0.12441971	-0.057367887	-0.30672735	-0.6423304	-0.36222246	-0.36222246	0.0031395047	0.20168519	-0.40403587	0.072402164	-0.09470782	0.5181101	0.08421357	0.13396661	0.20551987	0.3387864	0.57325166
Actr5	-0.47316557	-6.778139E-4	0.13564366	-0.52830714	-0.16573706	0.085729875	0.24327116	0.25565487	0.40765798	0.11321061	0.23078021	0.33948648	-0.13897641	-0.13945422	0.14594801	0.15822634	-0.05199137	-0.06620523	0.056943	-0.28831866	-0.5589662	-1.1963961	-1.5138783	-1.4069631	0.5354407	-0.17237855	0.21841139	0.11712805	0.6211706	0.09816487	0.15530878	0.12701973	0.15530878	0.363626	-0.03933865
Acad9	-0.4577704	-0.6777361	-0.021037826	-0.5952739	-0.5952739	-0.31487334	-0.043068722	-0.38702312	-0.0725125	0.14775363	0.16046467	-0.11783649	-0.22948185	0.48495644	0.4019007	0.38036755	0.2792814	0.20772815	0.43360955	0.38032156	0.22045022	-0.1356936	-0.47576904	0.5333332	-0.2383197	-0.26363078	-0.51395416	-0.25091973	0.014222335	-0.29787117	0.09444626	0.13508824	0.10812119	0.009557355	0.34598503
Gng5	-0.81220704	0.9517978	0.30026767	0.84458816	0.28819484	-0.2966753	-0.8668912	-1.1289479	-0.4752726	-0.46783602	-0.75857943	-0.71391034	-0.98399955	-0.99130625	-1.0620407	-0.32797796	0.8654841	-0.31928697	-0.4412775	1.1709014	-0.22456996	-0.96764547	-1.2086536	-1.0382261	0.82033193	-0.6378735	-0.36811316	0.58644384	0.73179525	0.6272564	0.22104275	1.3974693	0.41295457	1.023362	0.3338107
Anks3	0.33257127	-0.050148517	-0.24540481	-0.12511058	-0.22464626	-0.22780591	0.19669192	-0.24691474	0.09412218	0.10922907	0.16812275	-0.100694	-0.32598633	-0.12209098	0.118917115	-0.20648317	-0.10578917	-0.29612038	-0.29612038	-0.24907492	-0.034336068	-0.3409974	-0.08113028	-0.16266017	-0.052683312	0.023265542	0.16412808	0.22971642	0.13018075	0.28172478	0.3295533	0.24893485	0.4207012	0.24893485	0.44984755
Bdp1	-0.04425071	-0.88670945	0.049725436	-0.10083424	-0.44090968	-0.40263247	0.03689958	-0.15782881	-0.46317402	-0.40263247	-0.72209233	-0.31633264	0.23409145	0.49439928	0.398919	0.22138079	0.6994281	-0.27611887	0.27200687	0.45292845	0.08737914	0.094073795	0.2933826	0.25804952	0.4840657	-0.28790635	-0.374842	-0.27113062	0.6822584	-0.1953209	-0.5215491	-0.7932224	0.063413374	0.034413498	-0.16978581
Epb4.1l1	-0.37464398	-0.87676024	-0.80357593	-1.8381144	-0.5985736	0.26762167	0.6092611	0.9953981	1.0452292	-0.36980826	1.4735636	-0.8188873	-0.4119777	2.0831454	1.4386591	-0.45925674	1.0333418	1.6063316	1.837286	0.016435483	-0.22972511	0.3915236	1.6633596	1.9127806	-0.105841905	-1.611949	1.2492039	-0.20943579	-0.12487868	0.8408624	0.9243915	-1.2352101	0.55105084	0.8734262	0.49518287
Tcfap2e	0.40937412	0.3782356	-0.14762338	0.3083708	-0.17815775	-0.36114448	-0.5167142	-0.88030493	-0.89880127	-0.46068016	-0.28618243	-0.7486609	-0.44700524	0.28140107	0.14655852	-0.13808234	0.2454442	-0.19253013	-0.097110555	-0.69995916	-0.021887245	0.20197657	0.18422009	0.20197657	-0.0023864598	0.11764424	0.03660767	-0.1118376	0.017242348	0.69686365	0.4896025	0.4484973	0.4650802	0.44013384	0.44432163
Hspa8	-0.51512694	0.45486623	-1.9269748	0.48295584	-0.5697958	-0.65620977	-0.8590535	-1.8411518	0.00810252	0.7857849	-0.44729483	-0.95730305	-1.3893863	-0.9931026	-1.2851661	-0.026536863	-1.1800114	0.0521621	-0.029481139	1.9825575	0.76569	1.7228407	0.67867947	1.6384035	0.32575396	0.0734726	0.2544649	0.6402275	0.85155624	0.68931115	0.062872015	1.4476126	-0.073189534	0.83475757	0.053826872
Npepps	-0.28906482	0.15898775	-0.2713628	-0.5308827	-0.5628256	0.30415338	0.7340183	0.6520767	1.5947435	1.3739748	1.1990713	0.88513607	0.5451615	-0.04953638	0.2544698	-0.03183438	-0.2808619	-0.12259984	0.21052645	2.3509408E-4	1.0964504	0.7918696	1.0587307	0.9236138	-0.51836836	0.31873393	0.12548785	-0.488621	-0.49600053	-0.73268676	0.06199436	-0.15757202	-0.32502878	-0.6014422	-0.49773085
Slc40a1	-0.57552075	-1.0172262	-0.07208813	-0.7979132	-0.5597534	-0.41990325	1.2593867	0.72819537	1.2161335	0.7715228	0.25328642	1.447459	1.0430688	0.6636242	-0.7266908	0.67427146	-0.6717244	-0.82822883	-0.20373799	-0.9602156	-1.2481964	-1.2315177	-1.0020359	-1.3706805	1.6420792	-0.9219526	-0.45444766	-0.48044288	0.17282563	-1.4123164	-1.1008554	-1.4835751	-1.1434997	-1.4475058	-1.810076
Rnf168	-0.066153824	0.4809405	-0.48868585	1.0348761	-0.48868585	-0.10342959	-0.29607466	-0.68352634	-0.619396	-0.018262206	-0.9120035	-0.51846707	-0.28497696	-0.43471536	0.04545095	0.7136074	-0.39841923	0.45057297	0.932442	0.7187048	0.44133705	0.8346039	0.76724863	0.7778179	-0.6202211	0.124965	0.34501347	0.08338589	0.28024322	0.706602	0.13628627	0.7811913	0.51143104	0.747244	0.07374481
E2f4	-0.3421758	-0.4143256	0.014517714	0.0551597	-0.02730246	-0.43409583	-0.43409583	-0.3304732	-0.52925307	-0.41882908	-0.30218416	-0.22050036	-0.23379718	-0.21378036	-0.18340671	-0.35897827	-0.34210446	-0.5204417	0.3190936	0.05903594	-0.29524752	-0.45221686	-0.11380066	-0.20865984	0.2611674	0.038774986	0.0912424	0.02535447	-0.10140267	0.15700793	0.21789017	-0.16181426	0.16939166	0.417968	0.14451699
Kin	-0.24930385	-0.46689528	0.53868574	-0.15619443	-0.41203335	-0.04405518	0.010806755	0.9219975	0.2115041	0.6171429	0.12462665	0.15417093	0.09446468	0.64370096	0.654714	0.32315412	0.09961076	0.10764808	0.67107743	0.29928464	0.42149058	-0.51406074	-0.20056126	0.19175617	-0.015529469	-0.37209457	-0.33220184	0.07626301	-0.13628162	-0.731644	-0.42289126	-0.3966597	-0.56171894	-0.06179256	-0.6992225
Mcrs1	-0.12000391	-0.16485815	-0.6261893	-0.3253228	-0.25898033	-0.169925	-0.4854268	-0.5510152	-0.5015465	-0.67349917	-0.7293524	-0.24935947	-0.4074243	-0.52094513	-0.2637873	-0.16425161	0.13273013	-0.1919966	-0.64967847	-0.32003948	-0.0056581805	-0.17684484	-0.30754852	-0.6577349	0.5376772	0.38013595	-0.4327785	0.32355243	0.072013654	-0.08694695	0.14012195	0.023477038	-0.20652857	0.12604678	-0.29845107
Ccdc3	0.0140483165	0.49209562	-0.18844455	0.3082314	0.51654863	-0.23266076	0.10362263	0.15965666	-0.095157236	-0.111645356	-0.16227143	-0.16227143	-0.111645356	-0.1101562	-0.18610506	0.030706333	-0.39555842	0.3048813	-0.05570842	0.024937749	-0.18151313	0.10294026	-0.23809665	-0.257462	-0.2705003	0.089675255	-0.0146614015	0.32162198	0.089675255	-1.2691767	-1.0528588	-0.72728294	-1.2481151	-1.0347115	-0.96432215
Psmb10	-0.5519625	0.75169057	0.20404556	0.7165263	0.84467226	1.0439669	1.5176245	-0.18527925	1.7251692	1.2575414	0.046244185	1.0710605	1.3191057	0.074870296	-0.76853937	0.327144	-2.971823	-0.25974852	-0.15366127	-0.458865	0.12609752	1.7514949	0.6540291	1.618696	-0.57369304	0.737831	0.08426185	-0.14041367	-0.6175473	-1.6558417	0.17394243	0.67905873	-0.8712701	-1.6651795	-0.92634153
Ptov1	0.08171366	-0.2697587	0.38005492	-0.1735434	0.7302413	0.28067738	0.019236218	0.12068148	-0.03925943	0.019236218	0.11174836	-0.13170569	-0.14235292	-0.41138217	0.123495094	-0.2102423	0.19984598	-0.68582135	-0.06914998	-0.110257156	-0.1400045	-0.6588778	-0.6481514	-0.595684	-0.09112229	-0.3558255	-0.4923275	-0.45966133	0.36906725	-0.96398616	-0.7251993	-0.03798672	-1.0532535	-0.8529548	-0.5966151
Ptpn21	-0.5354706	0.4852284	-0.58639455	0.71289575	-0.23538922	-0.0848889	-0.16845362	-0.28558624	0.54717785	0.5512021	0.1508249	0.017558372	-0.3000133	-0.43994963	-0.43994963	0.14811212	0.64586973	0.43874407	0.26120588	0.45885757	-0.20627528	0.41486955	0.2593883	-0.05015608	0.75956726	0.059648678	0.2556764	0.284941	1.3665982	1.147689	0.4146278	1.212669	0.83938044	0.57440823	0.17480078
Orc2l	-0.15818939	-0.081227414	0.02702548	-0.28192475	0.111417666	0.08963721	-0.037474707	0.14086254	0.0	0.0	-0.3546649	0.054447785	0.29956028	0.07214978	0.3144877	0.5693016	0.6232404	0.44001856	0.37861803	0.7376991	0.16966675	0.25405893	0.36448294	0.116555415	0.042554833	0.15107712	0.26524815	0.3115418	0.21741961	0.08153619	0.078069024	0.09577103	0.02362124	0.060147118	0.13053645
Ogt	-1.157024	-0.8648756	-0.6807678	-1.1512184	-0.7847909	-0.48825842	1.0110706	1.0230515	0.3890423	-0.46018952	0.4241016	0.76220286	0.96833605	0.77969646	1.0534945	0.73840827	-1.252314	1.3651614	0.9010757	-0.2816858	0.26365393	2.4017925	1.315123	2.1501403	-0.56380695	0.57252955	0.60142565	0.11518122	-0.7598605	-0.20903236	-0.10500166	-0.4973701	-0.24724579	0.2064436	-0.5508295
Slc34a2	0.39037678	0.07289458	-0.1421183	-0.06683018	0.34514752	-0.05246742	0.2630344	-0.23446526	0.22826898	-0.4999264	-0.30910406	-0.1750867	0.1561192	-0.11880037	-0.25512183	0.037925135	0.5577926	-0.36303717	-0.40568152	0.010468956	-0.106714584	-0.7453781	-0.6861389	-0.6452666	0.53648704	-0.005307604	-0.3101622	-0.0654286	0.24623117	1.0832045	0.5166793	-0.14228378	0.9057216	0.77397734	0.5903363
Rnu3ip2	-0.2664765	-0.07803142	-0.107778765	0.021504253	0.53607744	0.3761485	-0.04679421	0.0152667565	0.25276607	0.27830115	0.35230175	0.67422986	0.15965666	-0.46724242	-0.017439505	-0.15236908	-0.432477	-0.056610104	-0.2702056	-0.3394553	-0.063820854	-0.19506538	-0.49991998	-0.5429887	0.086679116	0.25173837	-0.05082441	-0.23889676	0.31530347	0.025313037	-0.042591028	0.16733204	0.19707939	0.04180116	-0.37323633
Chek1	0.25116926	0.18558092	0.50527054	-0.097725876	0.18558092	0.44674635	0.021216486	0.39891782	-0.099535674	-0.26946068	0.010647244	0.05246742	-0.19417255	-0.31395793	-0.25408646	-0.23081668	0.19571646	-0.52417564	-0.32623625	-0.4987304	-0.24719162	-0.31613898	-0.37797824	-0.05815779	-0.42761275	-0.5714485	-0.5949075	-0.6430018	-0.15932263	-0.71082205	0.2246377	0.13717486	-0.6233592	6.728596E-4	-0.38889396
Tmem126a	-0.20154442	-0.47540584	-0.15022111	-1.0819244	-0.65760916	-0.49718654	0.23073392	-0.2148703	-0.21178432	-0.07372042	0.17759423	0.057402313	0.27760053	0.5323165	0.70913136	0.2790631	-1.5728383	0.64552706	0.051462386	-2.6483394E-7	0.7238984	1.1487472	1.58299	1.393443	-1.0903486	0.84347653	0.51349187	-0.099145584	-1.1715217	-0.6533216	-0.012694927	-1.0358713	-0.6510831	0.017169714	-0.8143135
Rin3	0.13345836	0.49283168	-0.29892638	-0.076533966	-0.31452325	-0.30666134	-0.5696958	-0.5849625	0.26983958	-0.015430041	-0.31300285	-0.5029267	-0.2508081	0.5793651	-0.08394346	0.5998292	0.2625803	0.64385384	-0.34046456	1.8117784	0.6436357	0.07064582	0.2862089	0.10597889	0.61224484	-0.040342066	-0.1450998	0.08845971	0.21612823	0.6384845	0.76361185	1.223447	-0.0571221	0.9031317	0.17420344
Dusp10	-0.81079674	-0.5261559	0.5335174	0.48113662	0.7562439	0.07146236	0.0768156	1.8454901	2.365229	1.2550286	1.1799091	1.9614497	-0.20558414	-0.25102788	-0.3588839	0.1377921	0.52454054	-0.197033	-0.197033	-0.07511893	-0.0013410043	-0.39260113	0.015483619	-0.18615024	0.1896778	0.21791148	-0.15669115	-0.06539532	0.30471632	-0.14965847	-0.012722821	0.1018803	-0.22004779	-0.6350853	-0.047211196
Golga5	-0.021025702	0.024062186	0.11717159	0.16492473	0.3355951	-0.106915206	0.28010792	0.716207	0.49520785	0.3890423	0.21649182	0.8287863	-0.27961728	0.5324092	0.55237764	0.35049585	0.011358459	0.088601455	0.5070536	-0.077770196	0.6026883	-0.04938839	0.6894496	0.48472497	0.23293442	-0.3019874	-0.43050215	0.071471	-0.19156341	-0.03552114	-0.03552114	-0.49207792	0.024599854	-0.00514749	-0.732129
Nalp9b	0.05836645	0.12460015	-0.16080207	0.2654627	0.23151535	-1.7412658	-0.9369902	-1.1491435	-1.987176	-1.059162	-1.0794345	-1.0658879	-0.6374299	-0.20979616	-0.40244123	-0.30797654	-0.41332957	-0.23855516	-0.50352734	0.34082013	-0.15601146	1.335129	0.7271749	0.7444529	-0.39334622	-0.071418114	0.37924328	1.196617	-0.6929065	1.0334111	-0.368451	-0.12006337	-0.5253199	0.20186472	0.23101106
Arhgef10	-0.27279612	0.38903514	-0.23036087	0.26102751	-0.072098784	-0.66815645	-0.6291623	-0.66815645	-0.5360529	-0.31882218	-0.39854938	-0.85798097	-0.59119445	-0.120132074	0.14290233	0.22631834	-0.24941508	-0.07949009	-0.0205964	0.33558083	-0.30652556	0.6825033	-0.2848305	0.20366916	-0.10882393	-0.42568102	0.116468385	0.098980956	-0.06874649	0.92979246	0.27082935	0.56206065	0.5774907	0.80426157	-0.19573843
Pip5k3	-0.6869979	-0.24265254	0.021700002	-0.38385326	-0.018377436	-0.2821763	0.5129187	0.39840683	-0.16631246	-0.43027493	0.41710293	-0.26717412	0.7153081	1.025025	0.98543286	0.42389125	0.2926467	0.788396	0.23819892	-0.23129089	0.3785268	0.2716116	0.40516192	0.24482661	0.36729902	-0.23656744	-0.8636554	-0.38972422	0.29912752	-0.08883994	-0.2640111	-0.9373606	8.402564E-6	0.21039301	-0.3429994
Thoc1	-0.30282965	-0.5998114	-0.33677697	-0.51964104	-0.53926986	-0.5367534	-0.4010983	-0.2771096	-0.41971397	-0.2602358	-0.4010983	-0.2941831	-0.38271978	-0.27692825	-0.16275722	0.12103575	-0.40091696	-0.056962557	0.20849858	-0.31877124	0.3391228	-0.38435957	-0.6406993	-0.11018461	0.02291308	-0.169732	-0.1026178	-0.11910593	-0.0074605695	0.15378253	0.10255721	0.04944588	0.15378253	0.04944588	-0.18501937
Trib2	-1.2496974	-1.0641418	-1.1851572	-0.6244422	-0.07245705	-0.47598025	0.19198677	0.14037266	0.29428533	-0.7317099	-0.20928884	0.34075978	-0.49811924	1.2630087	0.19726577	0.62385416	-0.1409905	0.3511232	-0.32861748	-0.49536464	0.050724965	-0.22204098	0.0627978	0.32583222	0.34284958	2.2994761	-0.2751629	0.387396	-0.28289855	0.39088482	0.40394098	-0.050624896	0.8286936	0.23888172	0.3237706
Pacsin3	0.28586724	0.28586724	0.056385405	-0.064629994	-0.011518661	-0.39045948	-0.0921182	-0.2961321	-0.35198534	-0.49138838	-0.15696935	0.114332676	-0.26006284	-0.4552938	-0.37934497	-0.25535625	-0.09489158	-0.06483434	-0.18901375	-0.8125938	-0.2999455	-0.8125938	-0.6151477	-0.70156246	0.12127747	-0.16317593	-0.14479738	-0.16317593	-0.073538706	0.008339371	0.42337686	0.041129306	0.4842591	-0.11267603	0.2518964
Ftl1	0.40254208	-0.16560465	0.64885217	0.2546379	0.37467512	0.6448047	0.3266646	0.4336593	0.7278032	0.08078391	0.24027607	0.47312418	-0.3197732	-0.10350643	-0.10795016	-0.29380533	-0.8361425	-0.53875166	0.025105134	0.49877447	1.4662925	1.5417453	1.4462296	0.9856396	-1.1826087	-0.32636848	0.15775079	0.28334036	-1.0879395	-0.7763816	-0.21243569	0.3001341	-0.6310444	-0.48074934	-0.47563118
Lst1	-0.23210178	-0.5241104	0.9987029	0.1487875	0.1976251	0.2139137	0.37206152	1.8047289	0.533024	-0.1212705	-0.2906407	0.48717484	0.3385646	-0.5897657	-0.65989184	-0.5740557	0.23255503	-1.0439416	0.10499247	0.41860664	0.35812554	-0.5219921	-0.80190665	-0.9433592	0.40594515	-0.65382457	0.15933062	0.015221908	0.00534716	-0.7047207	-0.91524327	-0.37287712	-0.574017	-0.85879815	-0.5598867
Asns	0.0062610493	0.30692053	-0.16146639	0.0062610493	0.15650369	-0.43953207	-0.169925	1.4895844	-0.10579466	-0.05950101	0.0848889	0.7543477	-0.3439544	-0.21748081	-0.16370955	-0.18141155	-0.16370955	-0.5439816	-0.35133654	-0.16614896	0.24076067	0.19100763	-0.51259935	0.0995846	0.5455162	-0.00382241	0.1777844	-0.0759722	0.56936294	0.68457526	0.19153526	0.13708748	1.2310636	1.2180074	1.4366478
Q8C9U4_MOUSE	-0.005825521	0.22683524	-0.023972867	-0.060967077	0.029798388	0.07696198	0.16772744	0.20249286	-0.14543045	0.34933424	0.019628806	-0.3071815	-0.04007744	0.1401307	-0.22707827	0.039436705	-0.58071524	0.07378821	-0.18585561	0.14957744	-0.07693108	0.124702774	-0.020347556	-0.27784377	0.88244265	-0.098192	-0.060224146	0.11593281	0.40090978	0.6311177	0.19054508	0.24117115	0.5828625	0.83440125	0.64057803
Acat3	-0.67941016	-1.1737273	0.37849844	-0.013080091	-0.076505475	0.28273022	0.13705274	0.35815647	0.24138941	-0.35832685	0.13253728	0.6127862	0.24138941	0.3327864	0.18291906	0.36700213	-0.6633715	-0.099019304	0.37075427	0.21152808	0.9474984	0.58236575	0.51543474	0.9445083	-0.5777464	0.03722869	-0.059279293	-0.027866341	-0.21229091	-0.545605	-0.720237	-0.5039191	-0.31184486	-0.5836982	-0.29990524
Atg7	0.50521815	0.19254236	-0.37279132	-0.44269335	-0.37279132	0.2601519	-0.052787416	-0.28567222	0.12409035	0.042560462	0.39765543	0.505039	-0.098302074	0.78030586	-0.19597805	-0.1496844	-0.21969412	-0.549615	-0.29327524	-0.5587597	-0.4086193	-0.5311033	-0.18383238	-0.10017445	0.467361	0.29880673	0.07229819	-0.009315572	-0.06376336	0.492834	0.492834	0.102687664	0.6413565	0.7520006	0.90351945
Apoa5	-0.24860881	0.15985602	0.014425587	0.29195955	0.36234888	0.22588141	0.57678854	0.09463687	0.49239638	0.40275916	0.07155326	0.49239638	0.56030047	0.2740529	0.051660478	0.14129768	-0.7101798	-0.533302	-0.21137393	-0.14690049	-0.16892679	0.07549193	-0.54743844	-0.38393968	-0.09906729	-0.3400754	-0.08068877	-0.15565082	-0.17501615	-0.091038205	0.24776371	0.1252797	-0.22430474	0.03095232	0.21381637
Bst1	-0.027169408	-0.30343413	0.05429469	0.2045995	0.363722	-0.23132555	0.7092206	0.7460966	0.6569261	0.11723767	0.081613764	0.64721096	0.42075115	0.27940223	0.05536194	0.16104002	-0.7305133	-0.3947225	-0.27379772	-0.046295904	-0.50025237	-0.73648673	-0.12521297	-0.12521297	0.24822594	-0.9688722	0.31051022	0.09740104	0.3406722	-0.5706072	-0.7289728	-0.93419796	-1.0	0.0	-0.77760756
Apobec3	0.10927356	-0.21624184	-0.70286644	-0.51442134	-0.49250656	-0.11123524	-0.1846563	-0.6934471	0.32701698	0.10800719	-0.45815772	-0.8967307	-0.2742935	0.63265127	0.943691	0.3411345	-0.96319956	0.020312322	0.87198955	-0.07514108	0.4080679	0.81196487	1.079187	0.95555574	-1.4037371	0.54668087	0.34100586	0.6204292	-1.4037371	-0.20759235	0.089389384	-0.127422	-0.55551565	0.08378668	-0.12093797
Arsk	0.09687526	-0.11123294	-0.015017624	-0.2687742	-0.11123294	0.18927035	0.17739625	0.14117606	-0.013546532	0.18927035	0.1654236	-0.013546532	-0.2496139	-0.070268735	0.13360359	0.13360359	0.2413174	-0.08320779	0.07657265	0.36641213	0.5132535	0.4170382	0.4170382	0.36641213	-0.22238107	-0.43147665	-0.32929626	-0.11219815	-0.08071992	-0.46147218	-0.4037567	0.19060451	-0.32129455	-0.110397756	0.06336932
Tmem23	0.42491788	0.4175759	0.623045	-0.20844924	-0.17476612	-0.13124454	0.24902755	-0.086156644	-0.21370669	0.02075856	0.24902755	-0.20163386	0.21340364	0.18057011	0.45474508	0.4267307	0.1551848	0.28568682	0.22191091	-0.22802816	0.16355036	0.7326589	0.8102418	0.5637299	-0.39063784	0.46382132	0.12975265	0.7679081	-0.5281414	-0.8159146	-0.42489395	-0.543835	-0.73648006	-0.74941915	-0.39408788
Serinc1	-0.24772272	0.10645958	-0.6781753	0.4039738	-0.30313584	-0.48716256	-0.48311573	-0.49937162	-0.51995254	-0.45114335	-0.05000667	-1.5705786	-1.3555657	0.18500793	0.4542743	0.6186611	1.0981305	0.07202673	0.022558056	0.85617834	0.14279959	0.01194182	-0.4967982	0.26724696	0.7058537	-1.6940769	-0.19157656	-0.79253954	0.6536675	1.386024	0.2105472	0.028912636	1.3503245	2.1590066	1.2353635
Pvalb	-0.55793756	-0.3957965	0.26906985	-0.4757478	0.30859822	0.33037063	0.46622497	0.2900986	1.2482132	-1.2187785	-0.025186207	0.26231053	0.4068728	0.12798889	0.038423505	0.053250924	0.77419627	0.24884328	-0.16791274	0.67396027	0.8385425	0.381549	0.735449	0.44744468	-0.012938969	-0.42024082	-0.4662934	-0.17353196	0.07178371	-0.41040972	-0.36730316	-0.8615002	-0.28359243	-0.25789192	-0.5075573
Fndc7	-0.03631036	-1.4430802	5.264082E-4	-0.49341193	-0.6558866	-0.981003	-1.2626095	-0.8412137	-0.9601845	-1.0629718	-0.74548966	-0.97263956	-0.5492868	0.020068813	0.33142766	0.13473576	-0.51317865	-0.28788635	0.21665747	0.29925665	-0.1270081	-0.3855411	-0.4616722	-0.58784926	-1.0594083	-0.23806915	0.07734984	0.26579493	-0.29967138	-0.71567696	0.010148067	-0.89255476	-0.9306899	-0.56811976	-0.17199074
Paics	-0.58908993	-0.28190842	-0.5728797	-0.63884294	-0.04546822	0.2990137	0.37514478	0.54656714	0.7158268	0.0	0.0	0.32716474	0.6223625	0.7985847	0.85151047	0.52485996	0.19403549	0.5541246	1.1790851	0.42701265	0.99529326	0.4085034	1.375209	0.23377056	0.5692568	0.080854036	0.6294223	0.2862777	-0.18320756	0.37269247	0.7030064	0.50570494	0.9269476	0.43344885	0.70661765
Sypl	0.24925901	-0.44663066	-0.39687762	0.4664337	0.8736091	-0.015186404	1.5363133	-0.25550073	0.45047718	0.4169246	-1.02284	-0.5330347	1.6823144	1.017916	-0.6465371	0.91305864	0.36286157	-0.6371384	0.8741522	-0.32911855	0.19565696	-0.4104861	-0.94703144	-0.9328176	0.76347876	-1.2431849	-1.5496119	-1.1736441	0.8578342	-1.7060424	0.12608045	-2.022516	-0.4105865	-1.274703	-2.3241718
Ccl6	-0.8624149	-0.77533615	0.23385304	-0.71515244	-0.20737399	-0.25338423	0.9425932	1.5298629	1.332059	0.15587091	0.752375	1.4192674	0.88673997	-0.29478115	0.2269474	0.47691146	-1.0595092	-0.1043794	0.15917876	-0.47193575	0.0797643	-0.056898247	-0.0069101104	-0.115888275	0.29019535	0.3727269	0.26880306	0.08085908	0.054627538	-1.5456682	-1.4897771	-0.9940819	-1.5975804	-1.2956901	-1.6973382
Cdk2	1.1637182	1.0353941	-0.18371275	0.03341915	-0.11638973	0.36410323	-0.04914765	-1.0491476	-0.7884959	0.17528392	0.5214596	0.0541921	0.25842515	-0.06840409	-0.8714135	-0.6797179	0.03851111	-0.72359276	-0.37787408	-0.7627265	-0.46126252	-0.15092239	-0.42329466	0.10433467	-0.28953254	0.5004193	0.228151	-0.28953254	-0.13234922	0.9261439	0.707235	0.5403512	0.5241773	0.25886402	0.8887339
Krt1-23	-0.5826349	-0.17654641	-0.016486762	-0.10158435	-0.19591174	-0.51906055	0.17687777	0.1260535	-0.07400058	-0.10402306	0.120294236	-0.13813092	-0.19443835	0.107418574	0.3840726	0.6133646	-0.13003959	0.8722632	0.043465946	0.88918203	0.15394524	0.84705657	0.85239	-0.030086704	-0.07431808	-0.75238997	0.40515128	-0.0032683327	-0.29902437	0.31609634	0.072170764	0.3320379	-0.4049277	0.19231313	0.13893978
Bmp15	-0.37588614	-0.7600296	-0.5982786	-0.07281708	-0.5982786	-0.56187886	-0.32970545	-0.34933424	-0.32970545	-0.21723072	-0.60842144	-0.27237228	-0.23537806	0.23163328	0.28110194	-0.08610702	0.8497626	-0.06534846	0.12729661	0.15598387	-0.069082685	-0.5285143	0.17192541	0.090395525	0.49094343	-0.09401906	-0.30347243	0.03637757	0.6390421	-0.5792044	-0.1173003	0.08519256	-0.05919735	-0.5522374	0.36530048
Mettl3	0.010392944	-0.097186945	-0.4544481	-0.4906683	-0.15414283	-0.1793237	0.12553088	0.064130336	-0.22239242	-0.3841435	-0.16875446	-0.106915206	-0.13750352	0.031057008	0.066680916	-0.052466348	-0.005468869	0.2089748	0.003749661	0.408424	-0.13265087	-0.03852869	-0.31376356	0.02097232	0.4277763	-0.10452723	0.68274343	-0.066257216	0.15072982	0.10973668	0.6857104	0.06422202	0.32571426	0.40817642	0.29451963
Cd164	-0.26566347	0.315037	-0.44611412	-0.87917686	-0.7768534	0.0715988	0.011249141	-0.7257165	-0.6264921	-1.4893849	0.70931655	-0.025635928	-0.3371836	1.0542918	0.83357185	-0.091887675	0.8452246	-0.049774494	-0.12648633	0.9781073	0.5718686	-0.10750951	0.49649304	-0.10750951	0.0084875375	-0.017311933	0.4892928	0.30543798	-0.358897	-0.028849347	0.08169558	0.29340696	-0.71317166	-0.048680518	-0.21985407
Prx	0.4554462	8.8036334E-4	0.14081062	-0.23044518	-0.2782737	-0.47916785	-0.20163386	-0.665581	-0.42202392	-0.5086116	-0.49381462	-0.380604	-0.34034014	0.14363243	-0.06678736	-0.07876	0.014349403	-0.31322527	-0.31322527	0.04289038	0.08869407	-0.12470957	-0.400344	-0.14577118	0.38326728	-0.14922781	-0.16216686	-0.12369272	0.5980061	2.1898246	0.42146376	0.18132977	0.43104982	0.11150832	0.36257008
Wrnip1	-0.23311846	0.074162856	-0.33891314	-0.035926595	0.1262096	0.3096845	0.16010815	-0.098085	0.37381485	0.19602771	-0.09085343	-0.19555081	-0.04122266	-0.16599268	-0.15205348	-0.13139401	0.2716281	0.42827758	-0.06459064	0.31780806	-0.3714524	-0.59218174	-0.58059376	-0.9316682	0.65605116	0.0426322	0.3094934	0.0426322	0.7221403	0.30036882	0.63436973	0.9369325	0.21933225	0.282068	0.10599078
Idh3a	-1.025732	-0.16622801	0.48089096	-0.72422343	-0.41245523	0.77399635	0.17951106	1.7538184	1.077243	0.72465026	0.9836777	1.2218771	0.39780295	0.16867273	0.79718155	0.31769532	0.061965726	0.8571953	0.6862202	-0.45497456	0.012057576	0.14607492	0.87837917	0.71935564	-0.3757127	-0.06555262	0.051136	0.046978373	-0.41818962	-0.31951213	-0.31951213	-1.1118706	-0.32174712	-0.6297629	-0.42849028
Ptpn6	0.01615148	0.8458444	0.264222	0.23883498	-0.93706876	-2.0133705	-1.3935755	-1.5273395	-0.47134858	0.21098481	-0.9223781	-0.86781263	-1.4480021	-1.3534362	-0.9931703	-0.57199174	0.10113665	-0.2846512	-0.68283015	1.0784876	1.2147254	1.3181735	0.55775005	1.0906148	0.6531133	0.24789983	-0.30209285	-0.6388725	0.54546297	0.98602563	1.1973876	1.8312057	-0.43590724	1.5057487	0.19738759
Cntrob	-0.18498078	-0.24308375	0.3484514	0.16700454	-0.057868864	-0.5260688	-0.20029865	0.23379718	-0.27915406	-0.11103131	-0.040641986	-0.6887983	-0.5260688	-0.10058593	-0.08095712	-0.042482976	0.60440725	0.21738416	0.5169444	0.89368385	-0.10631617	0.4317797	0.30377212	0.06141127	0.29465705	-0.29030547	-0.035048395	0.23123167	0.16488917	0.75682706	0.7301097	0.70288825	0.51220465	0.57360524	0.39803365
Anxa6	-0.22234291	-0.2131829	0.08294919	0.6174627	1.2143553	-0.05004068	0.78374237	0.28203538	01/01/00	0.0	0.4109331	0.15527822	0.23405534	0.6595095	0.31251612	-0.2785986	0.28774822	-1.3351821	-0.6936361	0.23689908	-0.49725994	-0.12040565	0.19153836	-0.22349915	0.24400578	-0.7953221	7.4699376E-4	-0.6940388	-0.3575133	-0.7693269	-0.60301274	0.081682116	-0.9630562	-0.015102948	-0.34441057
Dleu8	-0.30605417	-0.35949343	0.082511105	0.04186912	-0.0105983	0.17353626	-0.18491772	0.36257008	0.11464257	-0.08949815	-0.3687819	0.337035	-0.021859434	-0.28474683	0.03479467	-0.11614723	0.38884696	-0.19238281	-0.09508561	-0.10337311	0.34023353	-0.37467512	-0.19703221	-0.41503286	-0.24665959	-0.35437343	-0.14643215	0.06902756	-0.03468379	-0.98505294	-0.5540031	-0.86167055	-0.93442684	-1.0110482	-0.74801373
Adprh	0.4478554	-0.1318128	0.49310648	-0.06469861	0.106346935	0.3659767	0.3280542	0.51150036	0.38289008	-0.1379421	0.06432098	0.68245035	-0.15737262	-0.40023017	-0.23926766	-0.6139766	-0.29534358	-0.5133442	-0.61947256	0.060309112	0.1187258	0.06823603	-0.06847719	-0.08596462	-0.3517743	0.08273307	0.4038874	0.23318821	-0.21237125	-0.4881761	-0.2745009	-0.4120044	-0.47951123	-0.39560997	-0.6586444
Mafk	-0.5299096	0.17627299	1.482063	0.43082172	0.4978735	-0.027295046	0.3361495	1.6299613	0.6312087	-0.05511647	0.8322461	1.5305147	0.22817478	-0.28926265	-0.26606768	-0.1811788	-0.06854136	-0.12584741	-0.22747244	-0.2244102	-0.12101706	-0.26853275	-0.15927258	0.28929362	0.0798863	-0.30795455	0.29657412	-0.25337803	0.22389661	0.58453065	0.093170874	0.7485227	0.24072807	-0.21152052	0.24323057
Bbs1	-0.167958	0.09256954	0.10506048	-0.22935855	-0.27718708	-0.048363023	-0.1327552	0.04679421	-0.06485114	-0.15024264	0.106915206	0.19264507	-0.11547722	-0.022683058	-0.08610844	0.11058347	0.5466826	-0.038279913	0.023120632	0.24464309	0.22953619	-0.054917194	0.18324254	0.6138769	-0.25119838	0.1207704	0.09429819	-0.07562681	-0.43177062	-0.57655084	-0.4345318	-0.8495693	-0.37924936	-0.2646068	-0.4011088
P4ha1	-0.84889096	-0.046830364	-0.15701328	0.37745944	-0.16850892	-0.32192808	0.15680408	0.19930881	-0.037896607	0.18527925	0.5670406	0.21320325	-0.51457316	0.1593283	0.99436164	0.9420212	-0.33099732	0.16542849	0.93132126	0.04016645	0.39347497	0.8593424	0.5554948	0.33310235	0.074494354	-0.5018033	-0.27079773	-0.45924282	-0.23445588	0.12958515	-0.18916869	0.116817854	0.116817854	-0.017483238	-0.089633025
Dlg7	-0.05183232	1.2167463	0.049289607	0.5906901	-0.50059044	-1.401688	-0.9528797	-1.5012236	-0.87702596	-0.08686424	-0.6923199	-1.1901839	-1.1135626	-0.71960235	-0.66734606	-0.057882626	0.3995089	0.64198196	-0.42152098	0.8995918	0.077028066	0.32066822	-0.26429427	0.20005953	0.09768271	-0.13210438	-0.106387205	-0.3745285	0.22873482	0.99603015	0.9243521	1.1058341	0.03237201	1.1194125	0.6620911
Tor3a	0.088945545	-0.5096919	0.07527061	-0.1960314	-0.14712182	0.06838697	0.013939191	0.50332403	-0.47704718	-0.2771096	-0.16293857	-0.13191168	-0.438573	-0.23946576	-0.28625998	-0.5652359	-0.10755408	-0.4721265	-0.19414176	-0.64097697	-0.41235256	-0.81090194	-0.94840544	-0.48897386	0.1602816	-0.310169	-0.11535284	0.109207414	0.1974346	0.06842723	-0.09969553	0.08278252	-0.29002675	0.111071564	0.23192596
Rock1	-0.22727224	-0.8370666	0.5423118	-0.19802742	-0.73903453	-0.46566358	-0.113147154	0.9151582	-0.1749864	-0.15407743	-0.42335278	0.45035803	0.55140996	0.75661176	0.87817377	0.49911556	0.34947947	0.010368366	0.60636914	0.3646862	0.8860326	0.31675172	0.038035695	0.48754296	0.40378734	-0.5126893	-0.16219205	0.12538454	0.53170484	-0.45087457	-0.61806977	-0.82914335	-0.36141294	-0.16534778	-0.10677297
Dlg7	0.061603535	-0.6519031	-0.48370278	-1.1249727	-0.66749996	-0.73371994	-1.0597062	-0.5512419	-0.24945143	-0.73371994	-0.64721096	-0.23217344	-0.35147238	0.051957164	0.046032332	0.115573265	-0.46092767	0.27096695	-0.008415452	-0.41013864	-0.88144433	-1.2393379	-0.8068974	-0.74592936	-0.39803478	0.24327856	0.09643717	0.27776694	-0.06706156	0.015573592	0.13261302	-0.38821915	0.068766534	-0.011776896	0.48543513
Prg1	-0.08021808	-0.27656397	0.16920006	-0.17834641	0.10238195	-0.5644737	-0.25375658	0.6538318	0.23823608	-0.46052966	-0.19126588	0.61192954	0.02005592	-1.4765965	-0.4293596	0.24793756	0.253738	-1.0071112	-0.807355	1.1128974	-0.22837937	-1.494721	-1.8555306	-1.5924963	0.8026944	-0.42461357	-0.26622358	-0.16815929	0.4029974	0.350347	0.64450175	0.3132958	0.18298031	0.40208268	0.14805458
Slc26a11	-0.38471147	-0.3110018	0.7617546	-0.40817046	-0.27821186	0.09348663	0.4389832	1.2463381	0.64988	0.30370432	0.4389832	1.044577	0.2232545	-0.1759281	0.30130416	0.036442406	-0.013791896	-0.2610096	0.3284403	0.057034638	-0.3393183	-0.7757295	-0.6853142	-0.47258484	0.1428031	-0.27057135	-0.35969722	-0.11325934	0.11253567	-0.5079928	-0.39935154	-0.41437975	-0.87286747	-0.524203	-0.7156842
Hbegf	-0.9089429	0.019266425	-0.06406196	0.9437154	-0.11970999	-0.690423	-0.35179862	-0.7291035	-0.7688497	-0.47787836	-0.8264007	-0.7932338	-0.5873295	-0.036182567	-0.2692419	0.3527148	0.46397156	0.44696513	0.056428585	0.7038881	-0.35969508	-0.523865	-0.80296624	-0.66183853	0.6226116	-0.4380512	-0.18686652	0.24112664	0.8279305	0.76239073	0.22082083	0.7289677	0.22881362	0.44321325	0.10400716
Cstf2t	-0.46835566	-1.4059898	-0.02463541	-0.41340727	-0.6167153	-0.8667335	-0.2610124	0.53346896	-0.41706234	-0.6639771	-0.4062959	-0.016278818	0.035969328	0.450863	0.83701766	0.2910493	-0.4806817	-0.1601618	0.28070736	-0.30725262	0.7536824	0.45753092	0.71805847	0.52720445	0.3638387	-0.042237945	-0.30616593	0.2859298	0.55163014	-0.5034168	-0.52972806	-0.5595369	-0.6179287	-0.16879797	-0.59923255
Klrd1	-0.30138263	0.014801496	-0.09270413	0.9010818	-0.031992715	-0.7482367	-0.12910761	-1.4307157	-1.0056245	-0.16852228	-0.5571641	-1.590587	-0.75138324	0.16704549	0.73918396	-0.18552792	0.85466117	0.455391	-0.060676433	1.1772155	0.40242842	-0.34018373	-0.25475612	-0.5278981	0.34316593	-0.07104974	-0.76166403	-0.17670153	0.3382252	0.72303903	0.9444543	1.4675062	0.18681516	0.35066798	0.57558703
Farsla	0.17376198	-0.17041892	0.34041184	-0.13351934	0.18549128	0.1434528	0.12553088	0.8110973	0.006542846	0.14937763	0.4854268	0.8732763	0.045188773	-0.32714674	-0.06411233	-0.24244957	-0.5834865	-0.51309717	-0.06971504	-0.5802084	-0.2799754	-0.08405521	-0.009673013	0.29621688	-0.17666699	-0.13670059	-0.05994338	-0.06743792	-0.4925291	-0.7322596	-0.3197116	0.042027675	0.07082494	-0.21172892	-0.07927862
Q8C3F3_MOUSE	-0.5067979	-0.106014416	0.05638763	-0.33507293	-0.34590673	-0.41240245	-0.14702979	-0.17951764	-0.4660404	-0.79161626	-1.0239346	-0.6691323	-0.3880379	-0.35007444	-0.6793821	-0.23686384	0.1820571	0.12570624	-0.03067223	0.6510959	0.042207576	-0.7347109	-0.7894767	-0.59307945	0.5499724	-0.59700954	-0.066830166	0.046323497	0.7754544	0.26127297	0.43197215	0.35242084	0.13764161	0.35242084	0.0024142314
Tac1	-0.1057661	0.33623844	0.39513212	0.25377628	0.18868126	0.033947334	0.46566358	0.49032563	0.4405726	0.3890423	0.033947334	0.3081223	0.4405726	0.2605365	0.042356335	0.182534	0.4720406	0.042356335	0.5569295	0.1643266	-0.08843948	-0.21676357	0.26386225	0.18986169	-0.5286413	-0.2269856	-0.31104985	-0.4003172	-0.5286413	-0.06351614	-0.12363713	0.20441706	0.29905394	-0.06351614	-0.093263485
Papola	-0.5803042	-0.22389443	-0.5314892	-0.5591809	0.079746045	-0.080005646	0.022877704	0.13868225	-1.1663264	-1.1663264	-0.6318359	0.23121879	0.559273	0.12508178	0.6822993	-0.163738	-0.13137247	0.3586193	0.4403996	0.6031218	1.3570961	0.45835033	0.3027806	0.8094761	0.56763965	-0.39813286	0.026797455	0.28214332	0.6644621	0.11590837	-0.2129377	-1.1437693	-0.45353472	-0.10408556	-0.32741025
Limd1	-0.23591222	0.12554424	-0.5478562	-0.3834694	-0.3834694	-1.2843031	-0.13515958	-0.9883182	-0.39562005	-1.0117772	-0.9767302	-0.09076546	-0.32780465	-0.7961252	-0.91045785	-0.37081933	0.26441637	0.41444182	-0.5103707	1.0897444	1.3012486	1.067885	0.6417923	-0.33618137	-0.050148476	0.34934816	0.3016952	-1.1945384	0.3124216	1.4627069	0.07101997	1.8106303	0.11019057	1.0510285	0.30283564
Fgl2	-0.68531704	-0.70099866	1.1175748	0.24068241	-0.40612683	-0.25835377	0.3651723	2.819179	0.5350973	-0.32086298	0.06255438	1.5685315	0.52772534	-0.5840906	-0.87506187	-0.08275324	-0.38541943	-1.0369495	0.2447487	-0.025959827	0.5836911	-0.7162223	-1.0977505	-0.6427868	1.381233	-0.7966583	0.45957	0.5262281	1.4962213	-2.5903947	-2.8988845	-2.1316645	-3.279308	-2.5006645	-2.9084704
Aldh18a1	-0.01250373	0.17817983	-0.01250373	0.24529403	-0.3661407	-0.5796682	-1.0874628	-0.6445193	-0.95817983	-0.548304	-0.032180406	-0.44360664	-0.28010792	0.038104255	-0.26855707	0.15594074	-0.23108238	0.022674214	0.053371012	0.5803476	0.36560875	0.7536792	0.9205765	-0.020044943	0.06453508	0.23601554	0.09228007	-0.26441345	-0.11417081	0.07583459	0.15762869	0.3186911	0.25640684	0.09968133	-0.07616851
Suz12	-0.20922479	-0.6208557	-0.34877613	-0.77892053	-0.9521714	-0.6816741	-0.5181754	-0.029072924	-0.6030643	-0.010833806	-0.28551465	-0.22119367	-0.45763385	0.10261021	0.117844716	0.12389376	-1.1622632	-0.5243076	0.28642204	0.1471791	0.8352351	1.1065371	1.0134277	1.2393489	-0.51105434	0.612418	-0.24163431	0.18473628	0.042483702	-0.54293925	-0.15675664	-0.36826074	-0.13865483	-0.27041343	-0.3809718
Slbp	0.669816	0.44442233	-0.18973988	0.7839088	0.022357564	-0.9340732	-0.780408	-1.8259706	-2.041948	0.030146964	-0.81062263	-1.5784492	-0.51488405	0.0073223426	-0.94446856	0.24266276	0.37881353	0.4756399	-0.79043496	0.78407466	-0.5752069	0.9596222	0.21173221	0.8494069	0.541601	-0.07914605	0.07975755	0.011800162	0.5156642	1.4902753	0.7982607	1.2017566	0.25716972	-0.4385732	1.1908518
Lgals7	-0.12172738	-0.47294977	0.19584431	-0.3404995	-0.11449581	-0.2674803	-0.07594886	-0.34054378	-0.25860217	-0.38816178	-0.40765798	-0.32192808	-0.46777895	0.16519758	0.4405103	0.11245611	0.40335733	-0.3868503	0.17257711	0.13988696	0.43279615	-0.31954464	0.03633077	0.21295042	-0.272424	-0.5744526	-0.61452997	-0.16436426	-0.18684828	-0.09872162	-0.4035762	-0.21802056	-0.2859246	-0.08353522	-0.20975293
Hdac2	-0.33589083	-0.6066255	-0.34690383	-0.061926868	-0.63334286	0.22702387	-0.30922723	-0.4605918	-0.5872838	-0.21468158	-0.60129064	-0.49941105	0.036641844	0.42035896	-0.23434897	0.09566795	-0.004526337	0.104857124	0.20225388	0.2121328	-0.20026483	-0.36492452	-1.005643	-0.6021749	0.3141802	-0.17570397	-0.4007029	0.041470744	0.56853485	1.2420635	0.44378537	-0.15354568	0.16944674	0.45779222	0.7415852
Ccdc39	-0.60302854	-0.4625473	-0.19209544	-0.5546655	-0.81453264	0.055853236	0.055853236	0.018859027	-0.13940306	-0.019108823	0.24392559	-0.36528447	-0.4405726	-0.015913805	0.5307206	0.093315266	0.427216	-0.38312277	0.07820837	0.23453765	0.40446264	-0.035069417	-0.015440611	0.752386	-0.45145446	-0.39487094	-0.4708198	-0.35834506	0.0476473	-0.78761846	-0.16376692	-0.21056113	-0.074499585	-0.32603836	-0.36080375
Rabl3	-0.52073705	-0.9906829	0.5162003	0.1513361	0.040079355	-0.19144033	-0.30150855	0.51583815	-0.6169526	-0.5567656	-0.9584209	-0.49898928	-0.36800396	0.09589261	0.2036959	0.051692806	-0.15475807	0.64305305	0.7176919	-0.2976942	0.4370154	-0.28646696	0.61818516	0.21010043	-0.45886075	-0.42025793	-0.28839245	0.16311659	-0.50356054	-0.8763237	-0.5925307	-0.6509474	-0.17320587	-0.38990155	-0.5754572
Ccne1	-0.068099916	0.4574415	-0.5826731	0.3191465	-0.2243276	0.2541835	-0.067744605	-0.5783598	-0.22592628	0.13629977	0.56452364	-0.42122743	-0.8233259	-0.4353817	-0.17365824	0.3070769	0.1191235	-0.18352848	0.11376032	0.2825802	0.070965886	0.99760324	-0.06097158	0.2950892	0.1168771	-0.07614207	-0.16885245	-0.2679322	-0.21424435	2.5349102	2.376265	1.3369708	1.0942297	1.1661795	1.1445731
Prei4	-1.928951	-0.013920585	-0.33161998	0.48575372	-0.07593501	-0.81481075	-0.014950342	-0.1475245	-1.4214258	-0.3052921	-0.6947408	-0.10805975	-0.61447746	0.018328352	0.05302107	0.8136379	0.52647525	0.2826344	0.22559322	1.1849401	0.36187133	0.11739587	-0.24663074	-0.018361753	0.7633365	-0.49940675	-0.014479055	-0.21786119	0.9590718	0.25694716	-0.32036176	0.4287657	-0.27035	0.66171634	-0.3382837
Plat	0.36139932	-0.17812021	0.25359604	-0.01942246	-0.01942246	-0.2854022	-0.12889773	-0.4780473	-0.6609114	-0.3946313	-0.19793938	-0.2410081	-0.21215324	-0.4141326	-0.24048452	-0.15389684	-0.045981497	-0.9335068	-0.6505728	-0.53096205	-0.3306634	-0.60981745	-0.62611926	-0.99808806	-0.005409312	-0.11463838	-0.005409312	-0.020516204	0.22980715	-0.16181721	0.19663677	0.07634253	0.012212192	-0.21840073	-0.020954672
Wasf2	-0.5606041	-1.8202516	1.2071997	0.13132328	0.5717684	-0.27013573	-0.57362944	1.0703799	-0.005352499	-0.7803522	-0.26157087	-0.23641038	-0.26157087	-0.4996244	0.09438872	-0.21471791	-1.5280179	-0.34165904	0.46704525	0.15515158	1.3225607	1.2947893	1.046294	0.8300658	-1.231863	-0.25746286	-0.46814185	-0.029283855	-1.3293288	-1.3981997	-1.1766988	-0.64973843	-0.9748032	-0.64834654	-0.7895183
March5	-0.40739086	-0.36839676	-1.0580566	-1.0072522	-0.9247901	-0.3150234	-0.9545809	0.039445225	-0.2661138	-0.86221683	-0.32269734	-0.4811267	-0.5605612	0.36053175	-0.34713957	-0.14456038	0.23298168	-0.5871594	0.16344075	-0.9562778	0.29920542	0.25796244	-1.1725465	-0.33713442	0.78199166	-0.2727623	-0.20414568	-0.16909875	0.4798268	-0.36124673	-0.33195245	-0.21368955	0.6226336	0.762742	0.3668133
Nat12	-0.25279656	-0.04129245	-0.8697492	0.57727844	-0.59383345	-0.44801483	-0.45637828	-0.784611	-0.24239811	0.08025295	-0.41096783	-0.17183661	-0.8996495	-0.37383112	-0.48839086	0.46619	0.5955609	0.912418	0.1511666	0.7977192	0.12670588	0.95756304	0.029626999	0.6112383	0.5380273	-0.5070977	-0.32170847	-0.4227604	0.77669525	1.7092327	-0.33754402	0.92822015	0.28623772	0.80887425	0.40857327
Gcnt2	-0.67227817	-0.15726922	0.67984194	-0.13007626	0.29242477	-0.177193	0.6533942	2.6631558	1.1082093	0.3857432	1.1182629	2.4679742	0.5029267	-0.24311228	0.3357055	0.32333693	0.14406541	-0.1940275	0.10949601	-0.39512306	-0.24108943	-0.22036815	-0.6797998	-0.4009404	0.9494641	-0.73085403	0.43684903	-0.24942917	0.5315141	-0.2936875	-0.7588485	-0.66482854	-0.7685965	-0.42627314	-0.6333176
Lrrc8e	-0.22263157	0.011490148	0.07435017	-0.16869275	-1.078896	-1.0186639	-0.96700174	-1.0186639	-0.8825272	-1.1198106	0.007398452	-1.7707363	-1.637842	-0.15258089	-0.2345225	-0.28214052	0.42350346	0.53760993	-0.06668082	0.144141	-0.7641428	0.24627379	-0.97784954	-0.039777275	-0.022498706	-1.1508228	0.3116557	0.22381234	0.15083289	2.3214412	-0.25353718	0.009497232	-0.36735708	0.09011569	0.40575752
Rab4b	0.7834834	0.7197853	-0.06917811	-0.22012872	-0.36455324	-0.8738513	0.6580565	-0.3864845	0.5012882	0.89425683	-0.14962482	-0.40436602	-0.7051851	0.32358253	0.741863	0.67896366	0.38370353	0.13060011	0.61576986	1.5017902	1.0962648	1.7148961	0.8443648	0.97254735	-0.33299556	0.36199728	0.15335727	-0.6212779	-0.14595382	0.7441928	0.3688342	1.2298849	-0.06560116	0.53849155	-0.116111
Ypel5	0.5065843	-0.24357821	-0.31019646	-0.49651554	-0.08968244	0.046640117	-0.1001785	0.38521472	-0.46702275	-0.564588	-0.9786522	-0.036222048	0.3344266	0.32663098	-0.46271378	0.03924129	0.16830269	0.3823434	-0.21335976	0.15101798	1.4272803	1.3229132	1.3247293	1.0992581	-0.4748907	-0.086937405	-0.16972838	-0.5444043	0.41578466	-0.24602966	-0.38801697	-0.8069711	0.048623707	0.27664727	-0.19647689
Oas1a	0.007999851	-0.21178135	0.22590488	-0.2394377	-0.08929735	-0.011055188	1.1808962	0.36745644	0.9495706	0.8973143	0.708044	0.34161642	0.83076316	0.26513943	0.23866722	0.25196403	-0.68333024	-0.14118084	0.046022147	-0.09822306	-0.16977632	0.17639932	0.23298284	0.4711426	-0.37888503	-0.44927436	-0.69319993	0.385302	-0.6282445	-0.44261518	-0.13662863	-0.83146876	-0.6742854	0.77068937	-0.46659404
Il1rl2	0.41570997	0.15547422	0.06905946	0.29906505	0.41570997	0.14622074	0.1287333	0.2141248	0.27897596	-0.120294236	0.7253776	0.0	0.0	0.29474327	0.7051099	0.07039437	-0.20025322	-0.37017822	0.107869074	0.23185779	-0.27271008	0.36287847	0.0696821	0.14875367	0.34619975	-0.18045591	-0.23703943	-0.3783953	-0.09081869	-0.3365751	-0.38025054	-0.5620889	-0.5620889	-0.05832246	-0.7701971
Ppara	-0.7217859	1.1345247	0.42973298	0.52461195	-1.0461366	-0.929408	-0.90529555	-1.0832133	-0.64580804	0.092045076	-0.98728895	-0.68176496	-1.1795323	-1.671772	-1.3758392	-0.31673566	0.038542405	-0.38901457	-0.31422007	1.1708448	0.66776407	0.22281475	-0.1985051	0.19021009	1.129803	-0.4365439	0.012763485	0.12228885	0.9798801	0.40497208	0.70129794	1.8223573	8.582363E-4	0.7353343	0.5940884
Th	-0.34643254	0.4175001	-0.008263799	0.19243355	0.1544657	0.34513548	-0.32681033	-0.059706245	0.07594886	-0.23217344	-0.37656334	0.019365326	-0.10092891	-0.25382468	-0.14998887	-0.13008931	-0.8280608	-0.07198636	-0.19063087	-0.18983705	-0.0054124836	-0.16814199	0.30492765	-0.32734057	-0.39248195	0.24906407	0.7965519	0.4714565	0.11340898	1.1823529	0.12576938	0.38880378	0.48191318	0.2632729	0.54800236
Cnbp1	-0.6448198	-0.46003684	-0.70427364	-0.81082976	-0.800811	-0.22166397	0.7104934	-0.3328992	0.5644151	-0.32740322	0.31667235	-0.09019781	0.6808017	1.0691296	1.1094376	0.3520636	-1.0722262	0.9409733	0.29152206	0.3970028	0.39224926	1.3164934	0.9006193	1.260211	0.071344174	-0.06960665	0.48724222	-0.1718567	0.12872207	0.9557438	0.8007042	0.3063646	0.7214021	0.658282	0.8624944
Lilrb3	-0.24613407	-0.44367132	0.71926725	0.093462676	0.055134553	-0.07458932	0.16868183	0.8714158	-0.02823368	-0.24304293	0.22239242	0.7166932	-0.2364402	-0.51335394	0.0035195942	-0.20996177	-0.36750305	-0.59220934	0.101982236	-0.18851274	0.33614925	0.030259358	0.29450154	0.3651783	-0.22248442	-0.30048692	0.05884113	0.05315002	-0.21559803	-1.1804218	-0.69167465	-0.32083696	-1.1122503	-0.8866906	-1.1122503
Hccs	0.15516679	-0.16676131	-0.09276073	-0.2854058	-0.03964939	-0.4150375	0.039528362	0.20511442	-0.169925	-0.21572869	-0.19264507	-0.311944	-0.19264507	0.6541132	0.31388426	0.35920826	-0.21833678	-0.011885896	0.08122351	0.49078563	0.52084285	0.5356399	0.6074305	0.07067713	0.012495344	-0.18215209	-0.3520771	-0.4451865	-0.21457356	0.37273955	-0.5561773	0.06531104	-0.04716369	0.118422374	-0.066792496
Prkrir	-0.06389255	-0.37391388	0.26915157	0.24361649	0.10868691	-0.03974618	0.120294236	0.0078195045	0.35295498	0.35295498	0.07635088	-0.03974618	0.120294236	0.06174943	0.06174943	0.3278243	-0.6175405	-0.058809493	0.1272025	0.24520738	0.9178042	1.1125048	1.2754899	0.95034754	-0.03080496	0.14927666	-0.31568608	-0.0817289	0.14189713	-1.1564462	-0.46678632	-0.13336259	-0.5357337	-0.50578046	-0.29472557
Mbl2	0.12442015	0.10693273	0.3932369	0.24123381	0.34929356	0.5849625	0.37851164	0.5260688	0.5260688	0.641546	0.73118323	0.5849625	0.86393845	0.08487946	0.16395104	0.57898855	0.50498796	0.5200949	0.0012215321	-0.36686355	-0.27064824	0.16747287	0.07893619	0.34501106	-0.38794935	0.30171052	-0.00229566	-0.23362121	-0.38794935	-0.3281352	-0.006207085	-0.02232675	0.08690232	0.04109863	0.45613614
Narg1	-0.23313475	0.04697317	-0.41113305	-0.20759965	-0.17012495	-0.055495113	-0.041419927	0.20281689	0.07943447	-0.1733316	0.117569596	0.19094278	0.19094278	0.19667289	0.28326055	0.039703533	0.5156233	0.46712476	0.18172254	0.39139408	0.37659708	0.49092975	0.36164674	0.46318474	0.18683583	-0.3069788	0.20759438	0.11173437	0.60187334	0.050795764	-0.53416675	-0.86976975	-0.5616475	-0.58966184	-0.7229284
Rpo1-2	0.2117463	-0.29013446	0.5455241	-0.10739577	-0.25374022	-0.72551906	-1.2294818	-0.7882548	-0.8347974	-0.49127308	-0.5796682	-0.8586441	-0.4508382	0.21061775	-0.08615687	0.08574579	-0.22633453	0.3454826	0.5397774	-0.5311199	-0.60175544	-0.26235235	-0.5914504	-0.17512995	0.23619075	0.39091334	0.12718013	0.5338054	0.2439472	0.16363326	0.50891185	-0.04204177	-0.1974963	0.06625784	0.09122476
Erp29	-0.35223898	0.17018206	0.30519316	8.2763087E-4	0.17474034	0.20525807	0.08676131	0.6395575	0.5074015	0.5074015	0.29059014	0.48627824	0.12005575	-0.16012655	0.0035542364	-0.25493625	-1.0010041	-0.17035848	-0.1248757	-0.017813452	0.4186612	0.2709076	0.2919692	0.31272778	-0.32841074	0.0589518	-0.14444791	-0.38730443	-0.6575704	-0.1826892	-0.40609655	-0.12891795	-0.23854244	-0.42757627	-0.47897542
Cask	0.48310283	0.08013818	0.67574793	-0.0193975	0.096079715	0.32502735	0.053298227	0.5588733	-0.0879477	-0.31999028	0.023083612	0.47206846	-0.023458973	-0.44302812	-0.3599724	0.011537748	0.1944018	-0.7124888	-0.076900214	-0.49066934	-0.35520592	-0.70808697	-0.44650176	-0.3416594	0.32066116	0.025917884	0.1369492	0.21495171	0.5385662	-0.06902096	-0.16742466	-0.014573173	-0.2369656	-0.2192636	-0.20177616
Ostf1	-1.1092798	0.1452354	-0.73802394	-1.1409886	-0.75019866	-1.1036787	-0.67176735	-0.918123	-0.53578967	-1.0812238	-0.5396114	0.42552987	-0.31012952	0.6622118	-0.6704427	-0.3789799	-0.24869187	-0.22083206	-0.3186794	0.2324478	0.4132836	0.15419637	0.8144203	-0.021653473	0.72904927	-5.930139E-4	1.0066934	-0.68378735	-0.14248608	-0.14046939	0.16715518	-0.13401435	-0.028479945	-0.0314762	-0.8120863
Mcm3	-0.30652523	-0.30652523	-0.8306844	-0.67456526	-0.63803935	-0.70268446	-0.24166076	-0.8566358	-0.16723591	-0.5530196	0.36296877	-0.9095847	-1.3381687	0.6780143	0.037769333	-0.79230565	1.5094446	0.18242757	0.14629379	1.2635046	-0.3643133	-0.19358301	-0.30049822	0.06245715	1.2030122	-1.1566082	-0.60744643	-0.2725275	0.67180836	0.4845813	0.36216977	0.1547598	0.143926	0.9646823	0.59476423
A4galt	0.8497865	0.6769879	-0.7689742	1.0754561	0.3450226	-0.83728266	-0.9107691	-3.0892868	-2.7642593	-0.6947549	-0.44729328	-1.7642593	-1.197993	0.27634427	-0.5976426	0.3647431	0.57581407	1.2864381	0.061408885	-0.83497703	-0.91622734	1.2064996	0.4366194	1.2701583	0.27069908	0.7303157	0.5954731	0.27476302	-0.97977424	2.853322	1.1169783	1.0589727	0.600119	-0.99376875	1.6906441
Jarid1b	-0.51705647	-0.07947638	0.20850438	-0.43965194	-0.6230981	0.1894778	0.296393	0.8037346	0.2115041	0.6100535	0.69849145	0.5594274	-0.1324503	-0.13240984	0.05895568	-0.2832765	-0.4015965	-0.31776488	0.049966898	-0.45700595	-0.45700595	-0.8682014	-0.60261124	-0.38936722	-0.37913606	0.011884565	-0.107056506	0.20582645	-0.522094	-1.0080345	-0.64546436	-0.5271444	-0.65784806	-0.93086654	-0.68293905
Sdccag8	-0.38113946	-0.032739162	-0.28427792	0.01879114	0.41471982	0.4505022	0.23446526	1.2427646	0.80455446	0.31012952	0.7356594	1.0947405	0.2942465	-0.44175777	0.088756956	0.06638914	-0.44979507	-0.17872335	-0.44979507	0.07312436	0.044927467	0.55188745	0.7685435	0.6171789	-0.27199247	-0.30851835	0.33207884	0.33207884	-0.20848954	-0.43590578	-0.6561719	-0.5213751	-0.43590578	-0.8552053	-0.70919025
Icam1	-0.095618546	-0.26197693	0.603722	0.07905998	0.375453	0.14155415	0.3308245	1.0654231	0.89993304	0.5086116	0.67621154	1.014797	0.16827148	-0.169883	-0.0118181445	0.14290445	0.015148903	-0.169883	0.14290445	0.0074115745	0.51866436	0.14943057	0.20832427	3.6532564	-0.032646865	-0.36126962	0.20115031	0.070446625	-0.08709465	-0.6635205	-0.7789977	-0.9191754	-0.9947264	-0.8334455	-0.9947264
Ankrd12	0.0043946346	-0.7653771	0.43938965	0.47034997	0.012831472	-0.5252828	-0.07255302	0.359947	-0.3298117	-0.6554501	-0.76474875	-0.5423563	-0.11024532	-0.023517868	0.1684853	0.30966136	0.15946843	0.5355428	0.2300731	0.23876706	0.8420083	-0.41895178	0.13245815	0.42697078	-0.06163227	-0.8554407	-0.20459023	-0.06163227	-0.10105262	-0.66409355	-0.5152302	-0.6087168	-0.28558192	-0.66409355	-0.36492535
Cenpf	0.28854623	0.33745584	0.03047809	-0.265654	-0.110003136	-0.5696958	-0.5101947	-0.7301604	-0.5248415	-0.22068812	-0.30666134	-0.39808437	-0.28157035	-0.6293816	-0.48579073	-0.1730033	-0.24829143	-0.08986206	-0.3691458	-0.0019180268	-0.21491174	0.49558163	0.30293655	0.067123614	0.3563826	0.057724304	0.19522783	0.057724304	0.02857796	0.6415987	0.032058198	0.5920167	0.78087354	0.13258508	0.4094253
Atf7ip	0.072358124	0.06184664	0.09573264	0.12884094	0.43609142	-0.15547149	0.52614754	0.27760482	0.19583023	0.10123529	-0.060784508	0.2635067	0.25877658	-0.03830774	0.17336625	0.7046256	0.4326303	0.29107615	0.5590598	0.5734244	0.34754297	0.22977151	0.042328753	0.11235835	0.09069272	-0.50530803	-0.37811604	0.07965445	0.023159564	-0.21911481	0.050345868	-0.16228358	-0.0068790014	-0.16228358	-0.50290775
Prss16	0.61607414	0.06673552	-0.14106937	0.13544828	-0.08136311	-0.48032895	-0.48032895	-0.6107256	-0.79781115	-0.5533924	-0.296617	-0.23521647	-0.6107256	-0.25220022	-0.10367768	-0.25220022	-0.027326798	-0.25220022	-0.34183744	-0.5779456	-0.06337245	-0.18652068	-0.24481931	-0.25976965	-0.15977706	0.07968888	0.17809258	0.113241434	0.19385989	0.5463339	0.2963557	0.17436516	0.22986028	0.21618533	0.49062452
Pold1	-0.6855712	-0.798524	-0.00844707	-0.25046107	0.032063227	0.059421085	0.17606601	0.3516862	0.47445858	-0.46240184	-0.25934666	0.07952866	0.21521576	0.32019615	0.4860469	0.3079387	-0.85339516	0.7909015	0.6981444	-0.11627452	0.24993414	0.9876264	1.0411053	1.2822748	-0.35526606	0.6007161	-0.26426566	0.010778781	-0.6362344	-0.20177275	-0.24674965	-0.42844445	-0.34886387	-0.47556835	-0.32836342
Oaz3	-0.49068803	-0.24034433	-0.31974235	1.2988353	0.4697198	-0.58056116	-0.93054056	-1.5017658	-2.2192473	0.35492322	-0.7662276	-1.3886225	-0.9943436	-0.06993695	-0.8075422	0.18282911	0.6695205	0.11103022	-0.49395525	1.7922406	-0.0706434	0.68327487	0.18283187	0.68786395	0.57975805	-0.31048626	-1.2956079	1.5936766	0.6835192	1.2795284	0.16812555	1.7130191	0.35917383	0.9741771	0.35437286
Nhp2l1	-0.017126504	0.112508774	0.18932438	-0.22927974	-0.0801363	0.09485918	0.46324658	0.39031506	0.8909283	0.06838697	0.09485918	0.43244055	0.5131718	1.2168454	0.26415107	-0.14160861	0.11730969	0.147898	0.11730969	-0.23221147	-0.115801975	-0.5878704	-0.48317304	-0.6512958	0.12207019	-0.7889961	-0.57109106	-0.6260575	-0.6543465	-0.48460174	-0.5441027	-0.5289959	-0.24359365	-0.24359365	-0.037142765
Oxa1l	0.09441194	0.10396624	0.122887105	0.27864477	0.5010372	0.28049538	0.5561298	0.9291165	0.60891724	0.48260078	0.8101754	0.81767	0.41008827	-0.0310571	0.18452479	0.056094848	-0.7229348	0.20710264	0.19359837	-0.17837827	0.21895723	0.2519723	0.5568269	0.46406972	-0.23255059	0.40487933	0.025385946	0.31373143	-0.3769405	-0.34582743	-0.057029936	0.12841564	-0.13574192	-0.18372194	-0.51088667
Impa1	0.3677835	0.058736674	-0.2606889	-2.3563008	-0.075564414	-0.019300556	-0.09919336	-0.17022459	-0.29110518	-0.97152483	0.19683288	-1.1198775	-0.8893238	0.7989186	0.4957949	-0.27147076	-0.66121423	0.6897368	0.7605581	-0.25987443	0.26095772	0.6708088	0.9742606	1.2295556	0.07075276	-0.111526266	0.32457286	0.3907113	0.292864	0.41957918	0.17773692	-0.5837604	-0.05852768	0.85777974	0.12142947
Il1b	-1.337171	-1.1848704	-0.11409873	-0.34163976	0.33363205	-1.2176343	0.30709305	2.7153344	2.687897	2.0396905	2.1949205	2.687897	0.5843474	-0.6333363	0.030032188	-0.078412645	-1.7851152	-0.2911317	-0.7562648	-1.0368376	0.23628065	0.45867306	0.4452813	0.4075342	1.0637603	-0.006313398	1.4379754	0.7228987	0.8552438	-3.092619	-3.5882056	-1.0809152	-4.067528	-2.8686776	-4.2816525
Gatad2b	-0.49183086	-0.60201377	-0.27551293	-0.5569259	-0.42954656	0.4854268	0.32716474	0.7104934	0.52242106	1.8333502	0.9328858	0.4665678	0.1728366	-0.00996485	0.2828169	0.15996015	0.65679175	0.02565906	0.02565906	0.03542008	-0.16527727	-0.5589411	-0.39847645	0.3232224	-1.18624	0.10326665	-0.16634041	-0.070762746	-0.20641784	-0.9328104	-0.8108199	-0.7723458	-0.75348675	-0.6983452	-0.61088234
Pck2	-0.13457799	0.606889	-0.25193495	0.10382675	0.03534701	0.07800251	0.029747343	-0.311944	0.14295796	-0.428458	0.19639722	-0.32443494	-0.11464257	0.13801683	0.063592	-0.014882058	0.35464078	0.13801683	0.34768802	0.26513293	-0.24687697	-0.100861944	-0.22990389	-0.29902825	0.58123136	-0.11025145	0.20835629	0.009047478	0.15416418	1.2760016	0.44493055	0.27600154	1.1099916	1.0640258	0.9223646
Sfrs3	-0.42624417	-0.4483318	0.5022701	-0.38305825	-0.028244603	-0.15219884	-0.21419527	-0.11929893	0.09046468	0.36940426	0.92683357	-0.05018576	-0.68054014	-1.166962	1.2363175	1.1574621	1.6634058	1.4701333	-0.7995425	1.7729472	1.5036943	1.2708777	2.0118654	0.4974488	-0.24256048	-0.5729728	0.45953465	0.453851	0.25686046	1.5629628	0.7620854	1.9547304	1.7595698	1.4173574	1.8331926
Enpp1	-0.17197835	-0.29596707	-0.0815234	-0.18048985	0.28899544	0.5215371	0.48874718	0.8073549	0.7531628	0.22571278	0.77372414	0.46365622	0.47206846	0.47545898	0.0723348	0.08179513	-0.29294965	0.0723348	0.42432013	-0.66662717	-0.22440481	-0.46226865	-0.08166464	-0.3322081	-0.40930566	-0.5264892	-0.5830727	0.0057318467	-0.54885703	-0.5826238	0.17410506	-0.6204258	-0.031213852	-0.16448039	0.08295717
sept-10	-0.19551373	0.22631294	-0.06545319	-0.279578	-0.01654359	-0.56111574	-0.51457316	-0.32192808	-0.5849625	-0.5849625	-0.7369656	-0.51457316	-0.18807235	-0.47502044	-0.30218387	-0.5839548	-0.64167035	-0.7328182	0.21935326	-0.49921167	-0.5191112	-0.7117563	-0.9341487	-0.9611158	0.033145014	-0.20132025	-0.18025862	-0.24438897	-0.040855568	-0.02983146	-0.054079007	0.017474255	0.23320295	0.2727313	-0.02983146
Marcks	-1.0873674	-0.6846082	0.9235306	-2.154543	-1.905055	-0.5772784	0.24234098	2.7521026	2.0571206	0.011510925	1.9213285	2.030494	0.46380264	0.15783791	-0.033804953	0.20905156	-0.43214616	0.42354336	0.48636782	-0.2556715	0.5281698	0.16849963	0.15728208	0.27266306	-0.24274933	-0.22293296	0.4381393	0.024904475	0.18889213	-2.215515	-1.9784757	-1.9705487	-2.4216056	-1.9864464	-2.149146
Atp11a	-0.6097012	-0.3822907	-0.36734036	-0.036515865	-0.36734036	-0.2081082	-0.29790488	-0.51150036	-0.27167332	-0.2081082	-0.4078777	-0.1591986	-0.42223302	-0.35022673	-0.13663127	0.38058662	0.04938072	-0.35022673	0.30463776	0.61296064	0.25932372	0.72498727	-0.27501273	0.38007587	-0.1872349	-0.3027121	0.51442385	0.059857976	0.68867475	0.7074786	-0.3008849	0.34966594	0.34966594	0.21536486	-0.09779303
Vcam1	0.57247066	0.40991765	0.11746676	-0.27080384	-7.146655E-4	-0.18903382	-0.6040713	-0.45785058	-0.72436553	-0.8556101	-0.30932805	-0.45785058	-0.27830115	-0.2516648	-0.04857292	-0.12334069	0.8612293	-0.6779295	-0.44911084	-0.8951095	-0.3295123	-0.9998068	-0.6082283	-0.3994143	0.44306758	-0.14189492	-0.54628515	-0.004391391	0.42153442	0.62057203	0.63451123	0.688959	0.519034	0.40980494	0.74142647
Morc1	-0.0994466	-0.08766943	-0.46032834	0.17926942	-0.23576808	-0.65066576	-0.21254463	-0.3954087	0.25311893	0.10479619	-0.14543045	-0.25908723	-0.29500678	0.5627498	0.6622855	0.38766313	0.18835431	0.11996734	-0.14026843	0.2071667	0.1049863	0.6035885	0.23161975	0.037241694	0.35120538	-0.016165692	-0.075059384	0.4167937	-0.030665262	0.53519464	0.61319715	0.58028257	0.29938173	0.3780937	-0.15668304
Supt6h	-0.17918207	0.05528318	0.5593257	0.008633086	0.2962913	0.6867252	0.4360991	0.8368098	0.8835581	-0.03909982	0.4643328	0.54056835	0.37196878	-0.24163565	0.015522184	0.115057856	-0.09934177	-0.30456692	-0.09934177	-0.35254616	-0.0645654	-0.037343927	-0.030618062	0.085375234	0.08724664	0.051797807	-0.29547313	0.21452731	0.16229735	-0.57262164	0.1464775	-0.002532437	-0.002532437	-0.42506447	0.16656175
Cct3	-1.1109875	0.69935125	-1.4250962	-0.6270549	-0.6345495	-1.0539949	0.1455111	-0.6512357	-0.6420172	0.2080203	-0.3367251	-0.47720632	-0.25715783	0.10210091	0.024098394	0.8541734	-1.1458266	0.54998165	-0.6222646	0.09457793	-0.2024038	0.9598676	0.6225095	0.18138276	-0.09089903	0.5777214	0.7972081	0.59789926	-0.2990072	-0.13364437	0.90383035	0.6468365	0.13627642	0.059863307	0.46733552
Map3k6	0.22122417	0.11738837	-0.45684773	-0.22078037	-0.11581081	0.38109016	0.8405218	0.18844509	0.3016557	0.5961031	0.70301825	0.3016557	0.70301825	-0.21571808	-0.56364137	-0.29515254	-0.023072993	0.08545146	0.06438985	-1.1486471	-0.13196827	-0.5749118	-0.28950956	-0.46638733	0.5184236	0.017229462	-0.2772179	0.060950838	0.4211264	0.0505104	0.33591262	0.33591262	-0.24904989	-0.042599007	0.7919774
Tsen2	0.019796776	0.28569084	0.7670307	0.35539982	0.4218952	0.9284467	0.27462238	0.3856537	0.78727067	0.78727067	0.6003925	0.42084312	0.71822906	0.37106472	0.22050504	-0.04831172	-0.29406813	0.0029136022	0.26314938	-0.3417151	0.042948764	0.011921868	0.042948764	0.011921868	-0.23537602	-0.25149566	-0.44182688	0.014237882	-0.5573041	0.1856483	0.5499227	0.006098893	0.2604161	0.5137025	0.5617968
Dnajc15	0.5135412	-0.05612216	0.049488027	0.15579693	0.22505958	0.15925571	-0.3104932	-0.4342994	-0.011526253	-0.11133749	0.074574485	-0.22303036	0.13157725	-0.28376874	-0.34789908	0.26591828	1.0440019	-0.55434996	-0.08486468	-0.031554546	-0.079479374	-1.1883268	-0.78047293	-0.84427595	1.0567043	0.28497326	-0.13540557	-0.38226324	1.1649572	0.54051316	0.27623984	0.78746265	0.73160946	0.26504165	0.9686486
Lims1	0.36543652	-0.21952596	0.22104663	-0.26134613	-0.09142114	0.6234366	0.3954087	0.4150375	0.30361623	0.6485276	0.42475265	0.012939055	0.43440282	0.20310913	0.43443468	-0.16202345	0.6069019	0.04211726	-0.15052782	0.11175103	0.037403688	-0.4151085	0.47651532	-0.20360442	-0.03173731	-0.18785651	-0.25824583	-0.51839775	-0.15390918	-0.29937395	-0.101693295	-0.66482943	-0.4368775	-0.21131778	-0.19245875
Cd38	0.28425688	-0.5697954	0.037744932	-1.1434249	-1.3943187	-1.0112273	-0.32006535	-1.1204563	-1.3200654	-0.89575005	-1.0112273	-0.87509054	0.3166996	0.9528824	0.21681039	-0.18784262	-2.0311172	0.26512432	0.32850325	-0.35592285	0.6823472	1.5227709	1.608744	1.8191638	-1.0743821	1.2542799	-0.64048547	0.204733	-0.7575249	-0.091451384	0.23200257	-0.38690725	-0.37292305	-0.122312345	0.22282314
Pfkfb2	0.038461853	0.18115027	0.016874991	0.5043717	-0.027292592	-0.6514368	-0.37091494	-1.2016338	-1.2016338	-0.5894499	-0.41205364	-1.1609919	0.48926207	-0.27355495	-0.5418451	0.03254817	0.6362472	0.32012478	-0.21361242	-0.19474281	-0.882067	0.6707151	0.08575257	0.4270749	0.4636764	0.1544718	0.3078817	0.5518073	-0.041192524	1.9861333	0.40295303	0.8807263	0.48600876	-0.16606794	0.75658995
Slc38a2	-0.22232057	3.5218008	0.45442227	-0.012508204	0.24169296	0.22088726	0.19658867	0.53375125	1.2506961	1.0260892	0.71788484	0.984117	0.67675495	-0.10747472	0.10673956	-3.600205E-6	0.068204954	0.05667256	0.14644927	0.15146129	-0.0036577752	0.23314509	0.39766765	0.43266737	0.1288858	-0.11630777	-0.4571717	-0.58419716	0.6625966	-0.8504985	-0.113532886	-0.07613291	-0.10192159	-0.09327404	-0.33349857
Lmo2	-0.7302599	0.3994107	-0.7762095	0.45416465	-0.52803624	-1.1220964	-0.8096081	-1.5319163	-0.7569152	-1.0054135	-1.2925116	-1.1903312	-0.67124385	-0.032411654	-1.355933	-0.41698703	0.804217	-0.2227837	-0.5611581	0.68247104	-1.4251578	0.27723736	-1.4215283	-0.3559803	0.54618114	-1.0519224	-0.1914075	-0.78888804	1.7102804	1.2736893	-0.48593158	0.34738326	0.14555523	1.4174951	1.0886143
Itih5	-0.17476678	0.030817358	0.18056448	-0.2549371	0.07521148	0.51612365	0.2422009	1.075551	0.4033557	0.22902551	0.7087687	0.4942642	0.483209	0.035864826	0.048143156	-0.35876647	-0.44218248	0.17672737	0.3354251	-0.5382682	-0.033476043	-0.5777966	-0.16275907	0.3918298	-0.18099235	-0.27585155	-0.28992674	-0.31849587	-0.42319325	-0.5785778	-0.04545425	-0.49611565	-0.01068883	-0.057231415	-0.01068883
Api5	-0.76987004	-0.27178794	-0.8684981	-0.02656294	-0.9029316	-0.77099746	-0.25728014	-0.57248235	-0.9677735	-0.41712806	-0.65790796	-0.32946834	-0.9326579	0.18826874	-1.4006709	-0.1403771	0.4282836	-0.08412932	-0.0265314	0.9605033	1.7780845	0.5614146	0.86162657	0.40554368	1.3331555	-1.3068382	-0.5226279	-0.59928906	0.62838674	-0.03247336	-0.2375878	0.07444184	0.5767961	-0.047256578	0.17513584
Chd9	0.4494546	0.3279911	-0.18102257	0.05517566	-0.004945335	-0.58299834	-0.8261493	-0.86142474	-1.153314	-0.7781693	-0.27170873	-0.7985371	-0.4268791	0.19019058	0.5360336	-0.24860127	0.2827802	0.022861758	0.027523136	-0.59842956	-0.34820294	-0.09592924	-0.36205295	-0.16304344	0.24585058	0.19775629	0.2969659	-0.22545514	0.22200383	0.6910334	0.3642776	0.23801382	0.33989343	0.33167294	0.18424256
Rgs2	-0.5987597	-0.9264307	0.59409004	-0.95339775	-0.34283894	-0.17111191	0.8710136	1.6168777	1.1800138	0.36530945	0.8051838	1.3028193	0.84694195	0.28351027	-0.15561067	-0.1687981	0.1759991	-0.26040685	-0.31947702	-0.15167052	-0.71038485	-1.2262548	-1.0972683	-1.0098056	0.21827428	-0.79299194	0.06585549	-0.5893924	0.43977576	-1.221134	-0.6419215	-0.71762127	-0.9748383	-1.1117615	-0.92912537
Gbp2	-0.5842784	-0.25484276	0.660344	0.15519407	0.10550694	0.965603	0.1841224	2.2022905	0.52060324	0.051927794	0.8062755	1.5047202	0.6893577	0.37090287	0.11714627	0.041197415	0.24113499	0.22977513	0.48040122	-0.036158253	0.39098585	0.15107334	0.18854804	0.3082873	0.7382519	-0.32522714	0.89001614	-0.42333722	0.89859086	-0.8142639	-1.4791948	-1.3921716	-0.94236875	-0.8524832	-1.4350271
Ppp1r14b	-0.25476605	-0.2328235	0.6361912	-0.13292493	-0.044267315	0.30080774	0.19576173	0.6861612	-0.040499363	0.24713908	0.2885987	0.115093164	-0.11422975	-0.922424	-0.27949393	-0.58667547	-1.193194	-0.6814159	-0.34519717	-0.23436718	0.15674448	-0.28589746	-0.346158	-0.22176714	-0.041043248	0.03424488	-0.33269835	0.12888175	-0.06049561	-0.9824522	-0.35882807	-0.17052454	-0.8498144	-0.755487	-0.50467896
Bet1l	-0.69924784	0.3007522	0.028226333	0.11148184	0.24037957	0.30030528	0.08113676	0.052680317	0.34323162	0.109042756	0.3195415	-0.03622019	-0.17739625	0.078120306	0.2707654	0.24939173	-0.17284127	0.16058247	0.21672554	0.50414896	-0.07082946	0.37861806	0.65615207	0.35659176	-0.61183167	-0.017346391	0.10976553	-0.23552656	-0.8278686	-0.3814037	0.17191315	-0.16023134	-0.7822832	-0.41596094	-0.37289223
Tbl3	-0.66634583	-0.27684346	1.1422138	0.18726465	0.7199326	-0.41731843	0.51730555	1.4883542	0.17371857	0.11179083	1.2704227	1.0830318	0.27325425	-0.02952457	-0.17319493	-0.043264627	-0.8679807	0.030735955	-0.35830635	-0.3247115	-0.3247115	-0.25680742	0.12042804	0.1706138	-0.19995284	0.67578906	0.47986886	0.3803332	-0.56452525	-1.4734777	-0.6910691	-0.5399051	-1.1286492	-1.1173339	-0.7774839
Smarcb1	-0.5166892	0.34175664	-0.32741886	-0.11860484	0.26540577	-0.65588427	-0.8824767	-0.90224	-0.9324019	-0.6898316	-0.7783683	-0.75123215	-0.8437443	-0.2610912	-0.2610912	-0.35420063	-1.0216253	-0.29146487	-0.77280474	-0.05974818	0.53586155	0.69632626	0.459626	0.2685777	-0.12129064	0.17277066	0.37306932	0.31862152	-0.19859636	0.05753039	0.1355329	0.42897862	0.20953348	0.5396821	0.080250464
Pcbp4	0.9589763	0.43884718	0.33798552	0.052894186	-0.05402102	-1.012491	-1.4656636	-1.9510905	-1.3265995	-1.0831939	-0.9096138	-0.72869796	-0.71332276	0.03872654	-0.041197006	-0.47461304	0.7635467	-0.37919345	-0.58342654	-0.695224	-0.35598826	-1.3732959	-1.3052775	-0.567363	1.0407097	-0.2547462	-0.77273	0.10716134	0.7302724	0.66646147	0.06883254	0.51221466	0.28137717	0.9117316	1.0534846
Nphp1	0.28485653	0.308902	0.019395374	-0.23492181	-0.23492181	-0.0671142	-0.0671142	0.29545587	-0.552541	-0.12314823	-0.13750352	0.42809364	-0.47757897	-0.52432996	-0.22887407	-0.793937	-0.08894381	-0.5408181	-0.31133622	-0.39386132	-0.08900673	-0.82311267	-0.78088444	-0.8519675	0.3010637	0.20719676	-0.3656929	-0.16405906	0.067266494	-0.2504928	0.11038892	0.2020194	0.07446934	-0.16213694	0.2020194
Map4k1	0.10758184	0.08692237	0.16784236	0.16126971	0.6248874	0.50384676	0.007613184	0.16567802	0.61268324	0.3802721	0.3977595	-0.18720299	-0.2768402	0.29234755	0.34545887	-0.1469375	-0.37613833	-0.090981096	-0.20515212	-0.028470056	0.34017453	-0.028470056	-0.09384607	0.19913065	-0.56781983	-0.23398967	-0.42180485	0.11876354	-0.39127046	-0.7851215	-0.054582186	-0.27697462	-0.31504264	-0.44408458	-0.054582186
Cd83	-0.49603504	-0.2416804	0.097555295	-0.16597074	0.33079115	0.49023047	0.461981	0.9971905	1.558525	1.0167433	0.67385554	0.85235643	0.30271447	-0.025556495	0.33514118	-0.118291706	0.007737945	-0.3032606	-0.031181045	-0.28878295	0.08281529	0.01839856	0.45306486	0.38316286	-0.10171349	0.16983241	-0.6199499	0.11211691	0.059649494	-0.3371646	-0.3842986	-0.48345405	-0.19966108	-0.37898478	-0.46644762
Cxcl5	-0.57934785	-0.73911864	0.4707233	-0.8053202	-0.73911864	-0.41829994	0.28658348	1.1815166	0.41573563	1.007661	0.9944027	0.8375623	0.0083554	-0.07858198	0.59556425	0.103833966	-0.615733	-0.41759914	0.09829578	-0.019221272	-0.09925681	-0.66440517	-0.45844632	-0.32998613	-0.73220605	-0.5610282	-1.1048386	-0.9394285	-0.5588035	-0.5167767	-0.88329935	-0.48168236	-0.7244426	-0.06183748	-0.9590419
Fosl2	-0.23061527	-0.4447401	0.9454744	-0.45154527	-0.099243514	-0.679703	0.5519852	3.1117103	1.9193347	-0.09691814	1.5408231	2.5609913	0.60117275	-0.37265378	-0.40670127	0.4220273	-0.79471856	-0.64497143	0.43650264	-0.81885374	0.024045296	0.19821978	0.6468098	0.4659612	0.074090526	-0.48710382	0.48071578	0.3482655	0.02037994	-0.87777746	-1.2225055	-1.2289032	-1.2034806	-0.7852965	-1.0092614
Tlx2	-0.6310631	-0.2831398	0.203419	-0.05622481	0.12792881	-0.77760756	0.17753819	2.1963973	1.8048992	1.3046501	1.4718688	2.0630097	0.2730185	-0.24709257	0.23116854	0.018718919	-0.69303614	-0.28940338	-0.009295457	-0.26724604	-0.546222	-0.20518507	-0.16033085	-0.3320972	0.5297	-0.08327689	0.6193372	0.26666558	0.71190333	-1.6854542	-1.3528789	-0.7399021	-1.7399021	-1.0480244	-1.9167799
Phf17	0.38578436	0.5077749	0.07091101	0.07091101	0.017139757	-0.6861845	0.14117606	-0.5126483	-0.43768623	-0.22576715	0.30292714	-0.23367235	-0.19457252	-0.0038609898	-0.1568129	0.10305421	0.2676849	0.79983073	0.046470687	0.022945933	-0.059203107	-0.18883839	-0.15231252	-0.20745407	0.5839392	1.6337703	-0.106166825	-0.23034623	0.13941039	1.0873616	0.45892045	1.0554523	0.591982	0.97488683	0.5069005
Ubqln2	-0.23129182	-0.11073289	-0.42204732	0.74199086	0.0826729	-0.5131718	-0.5849625	-1.036442	-0.63488775	-0.19592021	-1.0230836	-0.9019918	-0.8188506	-0.51531976	-0.3428526	-0.36331668	0.8293284	0.12700894	-0.03864321	1.0004867	-0.6957652	-0.5263049	-0.7863677	-0.7511783	0.9320969	-0.7423007	-0.2085635	0.065054245	0.90825015	1.0714436	0.50138724	0.61735326	0.34726408	0.82458586	0.32589042
Ubxd2	0.06276324	1.0264047	-0.6483237	0.50848037	-0.20157737	-1.183641	-1.6861414	-0.83711725	-1.8016186	-0.64062667	-0.71415573	-1.0706768	-1.2711039	-1.0403565	-0.13521576	0.17263715	-0.41232535	0.49569634	-0.62204397	0.8181604	-0.63030005	0.23594855	0.013556122	-0.23798265	-0.09010714	0.26914257	0.08753577	-0.23659323	-0.29273632	0.7310807	-0.008209941	1.372984	0.26641244	1.1974651	0.57675254
Slc20a2	-0.26377478	-0.12842295	0.36007673	-0.28762153	0.31328252	0.45637828	0.35509497	0.8467537	0.4965674	0.5886856	0.29255348	0.6961319	0.45637828	-0.09422172	-0.084883854	0.07361997	-0.41849375	-0.084883854	0.46554023	-0.1364273	-0.04715996	0.116338775	0.38579944	0.20380162	-0.30971214	0.27949983	-0.042428274	0.009660237	-0.07460868	-0.47478324	-0.3953488	-0.47478324	-0.23691943	-0.3698137	-0.6949091
Cd48	-1.5418775	0.26825988	-1.5814059	0.6193566	-0.21605545	-0.66081625	-0.38179955	-1.4635427	-0.18495782	-0.15330693	-0.74874276	-1.0117772	-0.24207479	-0.5330316	-0.18692367	-0.16314244	0.41261834	0.1437698	0.10185616	0.6978153	-0.46589988	-0.4731924	-1.0939311	-0.33613202	0.5745218	-0.31542465	-0.18311736	0.37936112	0.672297	0.7189469	-0.03011686	1.0048896	0.15936095	0.81788003	-0.15702897
Shoc2	-0.052693572	0.10342563	0.05323987	-0.13758247	-0.275086	-0.058416687	-0.3923174	0.20262916	0.11018292	-0.46948528	-0.23581293	-0.22239242	-0.14438991	-0.64299244	-0.478873	-0.11114124	0.111251175	-0.26314434	-0.33153132	0.36032635	-0.2992492	-0.81251025	-0.9939571	-1.0547111	0.807515	-0.29505473	0.14631693	-0.13698988	0.19037211	0.28895387	0.5938085	0.48689324	0.17111738	0.5938085	-0.19364691
Smap1l	-0.39693326	0.07289197	0.5397359	-0.25429285	-0.16952275	0.46707752	1.5378593	1.1727079	1.3786869	0.67835677	1.3150744	0.61280155	1.2214153	-0.16136459	-0.24787357	-0.12866043	-0.06539553	-0.08215732	-0.2131725	0.017679607	-1.2204372	0.44398332	-0.5723185	-0.6987668	0.6016454	-0.77778053	-1.0519555	-0.46539623	-0.01644851	0.07471091	0.3583556	0.50728583	0.599626	0.06220192	0.7644123
Tcp11	0.15405096	0.6117328	0.07497938	0.79559696	0.13468564	0.43888423	0.6780719	0.5081469	0.69797146	0.2630344	0.3661279	0.7176003	0.7176003	0.10772868	0.49187216	-0.020026868	0.71693873	-0.074474655	0.22508563	0.17716992	-0.2589292	-0.3019979	-0.11757334	-0.3691121	0.16997577	-0.22121498	0.017972682	0.057501044	0.22308712	-0.13120128	0.12191765	-0.17127873	-0.092207156	-0.233563	0.13840577
Hdlbp	0.11924703	-0.05369933	0.17257653	0.19566014	0.13724345	-0.2895066	-0.18259141	-0.2833544	-0.5305147	-0.0671142	-0.37196878	-0.3525164	-0.36545548	-0.14900565	-0.14900565	-0.2616345	-0.0027162079	-0.29279545	0.09681947	-0.38581967	-0.014118572	-0.3799431	-0.57426476	-0.59453714	0.4530067	0.097802475	-0.054200623	-0.08116767	0.5832293	0.37120736	0.5847513	0.18576178	0.016634507	0.27247342	0.31977913
MFRP_MOUSE	0.2356894	0.10103987	-0.27277496	-0.40015426	0.06933101	-1.1793237	-0.8405218	-0.74322456	-1.4088055	-1.018859	-0.74322456	-0.6668737	-0.9630058	-0.2844115	-0.19902	-0.19902	-0.5975694	-0.26692408	-0.7350729	0.54698914	0.6465248	0.2756871	-0.058731932	0.5775775	0.41106224	-0.093168974	-0.44109228	-0.5993544	0.55890775	0.47696322	0.14979848	0.01229496	0.082684286	0.5778921	0.26325652
D3Ertd300e	0.89775836	0.394658	0.5308624	0.404825	-0.09936486	0.28800324	-0.08761042	-0.03586005	-0.229889	-0.55806106	0.39062986	0.03037365	0.31482702	-0.47868896	-0.7895519	-0.76384616	0.6795731	-0.39986134	-0.31341782	-0.23704426	-0.63753206	-0.9259361	-0.6096768	-0.63918746	0.20684162	-0.05585457	-0.27453175	-0.8084611	0.43188938	0.36262822	0.043382555	0.47783005	0.5768148	0.23351301	0.8178229
Srp19	-0.46794343	0.023819856	0.035269875	-0.46794343	0.7370249	0.843967	0.97565013	1.3659197	1.4233137	1.3303543	1.7768528	0.75734466	0.50001264	0.62302226	1.099836	0.49091876	-0.2615005	-0.0359408	-0.22317238	-0.32923344	-0.8036051	0.5850367	1.1287562	-0.06224102	-0.6287074	0.08513563	0.4927936	0.09613463	-1.1720222	-0.868139	0.114086285	-0.2085872	-0.10433724	-0.8104235	-0.24635625
Mlh1	-0.038676646	-0.6858674	-0.0011043405	-0.89048517	-1.1289972	-0.19358648	-0.82059073	-0.82059073	-0.92929703	-0.8799693	-0.96100587	-1.0468667	-0.9106009	-0.3651632	-0.29034	-0.55859214	-0.0776527	-0.6898367	-0.7530305	0.23298773	0.054823443	-0.3751644	-0.5116664	-0.81716895	-0.124187894	-0.30740973	-0.2058717	-0.27766237	0.23691079	-0.14098604	-0.22721843	-0.19619153	-0.087815374	-0.018330278	-0.022859935
Ap2m1	-0.013101006	0.9660404	0.628268	0.6889308	1.5463264	1.6858242	-0.35973012	-0.4384421	0.85626453	0.28769645	1.0561051	-0.5074837	-0.20836553	-0.77358776	-0.45031825	-1.2363784	-0.99821866	-1.0871524	-0.1510932	-0.49640214	0.054613013	0.21688445	0.421629	0.9781999	-0.1540947	-0.70058304	-0.7455705	-0.68798304	-0.3094714	-0.2627769	-0.11281441	-0.6195326	0.14331163	-0.39062688	-0.2176106
Dgka	-0.46985978	0.08290389	-0.59784216	0.15932363	-0.008425507	-0.34846988	-0.2468947	-0.64950275	-0.13375139	0.35049725	0.22239242	-0.5102858	-0.49326268	0.20251563	1.0737022	0.48544958	-0.73091674	0.92498165	0.5115624	0.47725263	0.21031377	1.3406018	0.85276175	0.8732788	-0.90012926	0.19815026	0.37975708	0.60347855	-0.5446919	-0.16085342	-0.0063958066	0.5644522	0.24353684	0.48817468	-0.3825016
Dhx30	-0.76156056	-0.10421216	-0.5927118	0.5834204	-0.20594203	-0.73421496	-0.28523016	-0.4903912	-0.9566074	-0.12954116	-0.3823713	-0.5822119	-0.46736896	-0.27212366	-0.01888234	0.24191706	0.4595085	0.4006148	0.27508393	0.8575028	0.56925786	0.18040428	0.024359204	0.10038219	0.92209166	-0.67233115	-0.23375812	-0.35420462	1.041191	0.37588474	-0.2458832	0.45713505	0.43985707	0.274271	0.08273955
Dppa1	0.2704612	0.08225746	0.68290156	0.40890795	0.20680256	0.041027267	0.027480736	1.1133415	0.5849625	0.3439544	0.57568467	0.32192808	0.24207479	0.10633755	0.22971997	-0.04280589	0.013228144	0.14447267	0.25317892	0.13226822	0.26002377	0.30811805	0.13226822	0.2842713	0.044844802	0.37742013	-0.40626195	-0.06618651	0.017877756	-0.41213906	-0.26361653	-0.26361653	-0.17246866	-0.344235	0.045711514
Kif23	0.1285103	-0.2831206	1.1130803	0.03335306	-0.1162233	0.12737931	0.25375658	0.97763216	0.4288433	0.043721378	0.36133647	0.8479969	0.19680071	-0.07666181	-0.19431339	-0.2918299	0.0077303806	-4.9012626E-4	-0.2132965	-0.48929706	0.0710034	-0.63047314	-0.3385171	-0.26341563	-0.06943616	-0.23936117	-0.26535636	-0.29182857	0.08256693	-0.12814784	-0.3406925	-0.3637761	-0.051185858	-0.07004488	0.18982224
Abhd12	0.5447145	-0.3406149	0.31010696	-0.19379754	0.20687288	-1.0172313	-1.072712	-1.6066743	-0.4287937	-0.6151128	-1.5350034	-0.7938807	-0.21703044	0.22770503	-0.41190168	0.19216092	0.41688818	-1.0145416	-0.061352443	0.5680297	0.579515	-1.1052904	-1.2376904	-1.1065952	1.8067759	0.16523302	-1.0472332	0.17114773	1.6789045	0.6855502	-0.2306764	0.8062904	0.46790537	0.46790537	1.1056621
Dctn5	-0.28178063	-0.95658976	0.53049153	-2.0773878	-0.25303358	0.18629496	0.5157425	0.049819123	-0.476099	-2.139064	-0.3366246	-1.7899145	-1.2230425	1.3857298	1.6661516	-0.44493827	-0.92910016	0.7023113	1.3239425	0.14610875	0.31806144	-0.11327788	1.7730653	1.9324404	-0.8824031	-0.8700194	1.2525543	1.2282827	-1.0468972	-0.40061945	0.3810509	-2.053045	-0.17092223	-0.13392803	-0.26333788
Eif3s5	-0.35888746	-0.606815	-0.5479213	-0.33379647	-0.08325302	0.258312	0.08246216	-0.028569153	0.0	0.0	0.13492958	0.4360991	-0.24616058	0.10893437	0.04991666	0.45267582	-0.24776389	0.6102171	0.33719862	0.41520113	-0.2068734	-0.23601975	-0.23601975	-0.45841217	0.3780891	-1.2835276	-0.62301403	-0.2377239	-0.56529856	-0.3797429	-1.1102797	-0.5797649	-0.8472452	-0.7947778	-0.6248528
Dlgh2	-0.038196377	-0.062443923	0.07728084	-0.16372725	0.009109338	-0.49304003	-0.4405726	-0.09818039	-0.34103692	-0.6332177	-0.38994652	-0.2706476	-0.8556101	0.23782046	0.16187161	-0.11684442	-0.1649387	-0.09338545	0.102165364	0.47098833	0.20795393	0.001503047	0.1689598	-0.020864766	1.0271324	0.22305255	0.7535673	0.45522597	-0.19963853	-0.057902623	-0.011360038	0.03372785	0.5659489	0.09882288	0.1198845
Sgk	-0.7484001	0.008543206	0.6707599	-0.36102378	-0.77720946	-0.5258023	0.66541797	0.80925757	-0.5414774	-0.0025010612	-0.4937806	0.4142043	0.13204107	-0.34732932	0.68967456	0.82004356	0.18835424	0.466785	0.26040107	0.4365922	1.4092356	0.7150292	0.42753083	0.64192426	0.31794673	-0.771717	-0.025092429	0.18581486	-0.11863948	-0.1540304	-0.93027735	0.04337134	-0.8082868	-0.373884	-0.6070442
Arl6ip1	-1.4933066	0.3419969	-1.8100061	-0.025734868	-0.11272428	-0.58408415	-0.29322112	-0.6160467	-0.47585243	0.004094414	-0.97964317	-0.21635236	-0.7039585	-0.06336451	-0.407882	0.51395416	-0.914842	0.44745296	-0.24338797	1.4148418	0.96010864	1.595104	1.6363734	1.4290779	0.049959596	0.28835025	0.13053186	0.84787416	-0.12368849	-1.5806729	-0.082854874	0.7091116	-0.4703776	-1.3838311	-0.4506914
Rfc5	-0.30270153	-0.90309405	0.12760273	-0.48805657	-0.44225287	-0.008664861	-0.3176151	-0.12631644	-0.1548856	-0.33931017	-0.48888654	0.059239205	-0.11691775	0.7020489	0.2154243	0.44021124	-0.23356053	-0.08155743	0.36658838	0.15359929	0.60566753	0.15359929	0.62244326	0.71919644	-0.0812241	0.45699015	-0.26850265	0.524497	0.23315719	-0.76595896	-0.7373898	-0.2702638	-0.55183417	-0.44403085	-0.2702638
Ifi44	0.91443175	0.61590827	-0.5051071	0.816821	0.28148922	-0.6210963	-0.5596957	-1.8778718	-1.1559736	-0.44421852	-0.6934471	-1.6852267	-0.2929092	-0.29223445	-0.95881075	-0.5098259	0.46051413	0.18803066	-1.1812031	-0.52341926	-0.75262004	1.0368812	-0.114507854	0.14340152	0.23990689	0.50564045	0.6096635	0.42238495	-0.15901095	2.2344236	1.020573	1.3046498	1.1277721	-0.72836524	1.2067453
Krt1-17	0.40500927	-0.08041754	-0.010028218	-0.10466509	-0.056570806	0.018859027	-0.18183832	-0.1186445	-0.49304003	-0.2937312	-0.49304003	-0.2937312	-0.31719017	-0.20774616	-0.14165698	-0.18537836	0.02107252	-0.27700883	0.077656046	0.21202706	0.32027996	-0.032391667	-0.12402214	0.19316803	0.72976345	0.3464348	-0.08966431	0.16864768	0.14480095	0.13966411	0.70951974	0.22712694	0.47951412	0.5147035	0.34911746
Elovl5	-0.9604448	-0.24164267	-0.5324371	-0.21865714	-0.4533907	-0.49864694	0.17425093	-0.50439703	-0.6677114	-1.372351	-0.7887913	-0.4379639	-0.059706245	0.09516544	0.3530713	0.41630062	-1.8503867	0.45078275	0.3987455	-0.34436125	0.010970015	0.8327665	0.8499076	1.0936438	-0.34548083	0.50890404	0.5991761	1.0145015	-0.44644186	0.36483088	0.33448005	0.3914006	0.45021003	0.4491987	0.0076140286
Dld	0.23831625	-0.69080025	-0.4294137	-0.3107692	-0.6711715	-0.3686446	-0.14104389	-0.28872105	0.014075185	0.055495113	-0.5226782	-0.13326652	0.24643789	0.8375555	-0.0026005981	-0.2642282	-0.48240834	0.025278434	-0.18223481	1.140183	1.6071905	0.9307296	1.3181316	0.7454265	-0.15130705	0.094270155	-0.33336738	-0.22765794	0.5108749	-0.18519679	-0.056154847	-0.36464456	-0.063890494	-0.11923353	-0.16842107
Xpc	0.23227637	0.5079108	0.3593883	0.0067166626	0.17417341	0.33184355	0.311944	0.3708377	0.55140996	0.0489096	0.55140996	0.81444436	0.35147238	0.33448887	0.4048782	-0.24327812	0.012560782	-0.40247673	-0.08054862	-0.20530504	0.16578911	-0.26419872	-0.20530504	-0.16733718	-0.39716887	0.023674257	-0.18144017	-0.24284072	0.17219678	-0.10711668	-0.1907746	-0.1907746	-0.008936284	-0.27958387	0.37249282
Cd5l	-0.5361678	-1.1079949	-0.8384374	-0.66490114	-0.15225284	-1.0	0.0	0.6238253	0.39583018	-0.042472012	-0.7190234	0.34440196	-0.33677587	0.036464326	1.089648	1.5015996	-0.12727451	0.52610445	0.9674761	0.64834124	-0.19249573	-0.02374127	0.8642903	0.8642903	-0.00975704	0.17147467	0.110463664	0.43798962	1.1213286	-0.6783155	-0.24192582	-0.07481583	-0.50634146	0.17138493	0.23724201
Umps	-0.50647277	-0.72489625	-0.11699695	-0.45379242	0.13308473	1.5651993	1.9166716	1.6284641	2.3041534	1.5451615	1.3568337	1.4020984	1.3965174	0.3768088	0.767209	0.5701722	0.43868825	-0.90823424	0.5950898	-0.50496244	-1.112645	-0.269746	-0.084300414	0.039358053	-0.020904101	-0.5390976	0.3826985	0.23366873	0.24634255	-1.3332634	0.029918343	-0.118758924	0.19173427	-1.3554592	-0.34987816
Mtpn	-0.7961003	-0.16806911	-0.52082235	-0.13918798	0.008910656	0.64116263	1.6072153	1.5824686	2.0204115	2.0728788	2.3733273	1.259292	1.410358	0.56238365	0.577334	0.30295148	-0.08711909	0.54118943	-0.84466106	-0.5929526	-1.0368712	0.45309475	0.7022144	-0.802406	-0.4951766	-0.12036897	0.17385013	0.516796	-1.3664433	-1.410776	-0.21947736	0.35918516	0.15249142	-1.2289376	0.07388159
Rad23b	0.31593487	-0.13711597	0.04674822	-0.10937098	0.38583687	-0.32192808	-0.012072832	0.13750352	0.07038933	-0.08671163	-0.38332865	0.08179409	0.07038933	-0.21864147	-0.025996396	-0.1191058	-0.36778492	-0.18050635	-0.36778492	0.25499475	0.22785863	-0.44656548	-0.2685672	-0.2430321	0.42102432	0.14292246	0.20952022	0.32416278	0.1766056	0.4720914	0.23108329	0.117426515	0.7180706	0.31597218	0.57039344
Aytl1	-0.40771425	3.705048E-4	0.15863259	-0.052871518	-0.11946926	-0.47107154	0.3301486	0.64550406	0.90963596	0.020464102	0.64550406	1.1233824	0.35453275	0.5224287	0.12814973	0.69235367	0.81904566	0.21803524	0.25625455	0.06608214	-0.29146987	0.26311898	0.100847565	-0.43348888	1.3806937	-0.7909177	-0.3163792	-1.0753711	0.3534722	-1.050347	-0.76717496	-0.5550217	-1.2756393	-1.0678344	-1.494649
Cysltr1	0.17886323	0.6712596	0.4459673	0.103575096	0.103575096	0.10496956	-0.08406427	0.13006054	0.33816874	0.6983443	0.10496956	0.24935947	0.3595424	0.021174496	0.15123503	0.20014463	0.021174496	-0.15215711	0.31562185	0.0889022	0.0889022	0.20820113	-0.2772257	-0.041158345	-0.040293615	-0.1836578	-0.5493073	-0.36710393	-0.02092829	-0.24493636	-0.41486138	-0.21846415	0.022543944	0.044570252	-0.35596767
Plekha1	-0.14381504	0.26613358	-0.41909304	1.1438432	0.46132535	-0.7894774	-0.26808006	-0.538934	-0.93321294	-0.2338305	-0.40428445	-0.7894774	-0.5494263	0.59544384	0.2622646	0.8420838	0.2519596	0.7752967	0.5666301	0.9176979	0.11398891	0.62038237	0.19814935	0.26395142	0.054651547	-0.37419176	0.118013605	0.4623095	0.16240773	0.52467847	0.2882383	0.6568344	-0.20114654	0.73503834	0.03505167
Fars2	0.36616156	0.51816463	0.62808233	0.012153504	0.53608656	0.31293932	0.120294236	0.27641344	0.5938956	0.07847406	0.21597758	-0.20163386	0.20046458	-0.031729158	-0.24953431	-0.031729158	-0.8344968	-0.19706689	-0.08794517	0.016714677	0.046158455	0.65520656	0.56654894	0.9245965	-0.36432564	-0.18535551	-0.5072836	-0.27632916	-0.7464713	-0.63119966	-0.16171438	-0.6721299	0.1747133	-0.55266625	-0.07682547
A4galt	-0.13579667	-0.060245626	-0.08999297	0.89490014	-0.33510548	-0.97303295	-0.672638	-1.1580648	-0.92056555	-0.4241397	-0.9335046	-0.8824304	-0.54801136	-0.45767343	-0.2609815	-0.10051684	-0.08791681	0.18553421	0.43291536	0.1436372	-0.31579444	0.076523	-0.37719497	-0.030392207	-0.02592461	-0.19787729	0.12769859	0.30569687	0.25322947	0.5665537	-0.04112884	0.5999767	0.16646658	0.532338	0.19591035
Rps21	0.41954225	0.21128206	0.21737939	-0.10556314	0.37053132	0.24159206	0.17161138	0.0468603	0.3598063	0.58818024	0.30610314	0.2144818	0.46106228	-0.07829549	-0.06316325	0.0800219	0.26165217	-0.07222354	-0.35146612	-0.37743473	-0.49370745	-0.95344335	-0.32020363	-0.68470186	-0.018657709	0.4867284	-1.9517959E-4	-0.26559013	-0.05630706	0.4304392	0.32608843	0.21293984	0.21819079	0.0915874	1.0626892
Tktl1	0.09064725	0.044277284	-0.10853156	0.26563367	-0.19574256	-0.08286827	0.011459115	-0.93476963	-1.3323197	-0.45943162	0.3623144	-0.99311364	-1.1476634	0.2532784	0.104415014	0.26579645	0.7574418	-0.026829517	0.755224	-0.28846696	0.2990111	0.14812467	0.34355757	0.22421661	0.005875404	-0.4926325	0.24820091	0.19508958	-0.5170442	2.1336355	1.6702876	0.64612126	0.7720583	1.100226	0.8671205
Tcf25	-0.21399122	-0.05901657	0.1747806	-0.45635206	0.31537893	-0.06926266	0.12239663	0.9657843	0.15650448	0.06608919	0.32192808	0.94641894	0.0	0.0	0.12687093	0.10999711	-0.007839379	-0.3686565	-0.4167508	-0.43314523	-0.6929257	-0.6323842	-0.4646567	-1.0540243	-0.64229965	-0.06412413	-0.32958528	-0.016427385	-0.34423205	-0.20405439	-0.8913244	-0.8139199	-0.17264995	-0.6803368	-0.8800091
Sema4a	-0.35762852	-0.019348219	-0.4265236	-0.3954967	-0.20861857	-0.5696958	-0.031026896	-0.42530584	-0.8357706	-0.7132866	-0.96962637	-0.34513548	-0.057402313	0.61451024	0.25605628	0.46250716	0.03366387	0.38730082	0.16329916	0.05715875	0.4552179	-0.057430383	-0.19454925	0.34601915	0.52436507	-0.6550327	-0.10275091	-0.57733035	0.53440124	1.110305	-0.19489887	-0.4051166	0.9134129	1.2133985	0.53126734
Fgf17	0.31815305	0.30107954	0.67694646	0.63668257	0.28380156	0.18442456	0.29545587	0.6698514	0.5703157	0.39854938	0.29545587	1.021695	0.6560456	0.31551138	0.014851901	0.16509454	0.4254842	-0.1727751	-0.46005705	-0.3920993	-0.30463645	-0.9591399	0.15633735	-0.42862517	0.27994236	-0.3782691	-0.44753176	-0.5709142	0.08116251	0.4025927	0.058638286	-0.097480915	0.4874816	0.34309167	0.4456614
Lsm16	-0.29547498	0.19637811	-0.83604336	0.2944882	-0.42100587	-0.7104934	0.015941544	-0.569021	0.39078996	-0.043392595	-0.28891304	-0.7458987	-0.8006912	0.09237791	1.0367299	0.31588396	0.06879109	-0.0902754	0.0039399457	0.15566061	0.08330978	0.5147417	0.2614553	-0.23861831	1.2808527	0.117662534	0.03773899	0.6528215	0.14334917	0.59290856	0.6808562	1.0182143	0.18609154	0.35115078	-0.35050794
Bclaf1	-0.029486194	-0.8991543	-0.44277602	-0.19613606	-0.33835813	-0.08646409	0.14438991	0.18713956	-0.5243115	-0.46243203	-0.3511968	-0.008014993	0.047176793	0.71548665	0.46932605	0.36826453	-0.27681896	-0.20691696	0.70257074	0.31693614	0.83765846	0.13152263	0.52266186	0.37030947	-0.75805426	-0.13244975	-0.93314093	-0.27683964	-0.07264035	-0.30605188	0.045875587	-0.73424757	0.09771451	0.42641583	-0.12185186
Pgrmc2	0.6766315	0.17655791	-0.033861868	0.013059181	-0.1978376	-0.552541	-0.18997094	-0.60857505	-0.72762775	-0.4338965	-0.13750352	-0.24441873	-0.3841435	-0.107423194	0.08522188	-0.22547896	-0.037033867	-0.2143384	-0.44229034	-0.8052696	-0.32340056	-0.24539804	-0.44408205	-0.21203946	-0.22512655	0.3840835	0.18685114	-0.030954003	-0.13048968	1.0874628	0.47477958	0.25238717	0.63363636	0.38014272	0.7580272
Psmd7	-0.3072464	-0.016141217	-0.11533458	-0.030592375	0.3009859	0.009522774	0.03305829	0.04699748	-0.1509419	-0.14037266	0.3046271	0.08802475	0.20453876	0.29404482	0.7459521	0.485215	-0.70989156	0.63238955	0.3668656	0.18174078	0.65567195	1.0237885	0.7667033	0.7523836	0.13090661	0.03112498	-0.029153032	0.13090661	-0.14944726	-0.36784345	-0.019920133	-0.1811124	-0.04486649	-0.5286167	-0.459904
Mmp14	0.070719786	-0.6662458	0.2013039	-0.2512083	-0.5218559	-0.4150375	-0.6117294	-0.7836821	-1.0430688	-0.6280312	-0.532874	-0.8780095	-0.45810622	-0.4301955	-0.2858056	-0.44930434	0.076764464	-0.35619494	-0.3030836	-0.10681695	-0.020012116	-0.5181314	-0.74300474	-0.23540115	-0.2985275	-0.25899914	-0.22052501	0.2997318	0.07070629	0.1859165	0.5193402	0.38755035	0.0014919292	-0.048548754	0.32342002
Il6ra	-0.2907778	-0.0025328225	0.53234446	-0.406255	-0.15832749	0.4739312	0.20511442	0.8413023	2.1338558	0.91753787	1.0684798	0.36923382	0.20511442	0.3584993	0.532997	0.47714376	0.7449161	0.111859314	0.56013316	-0.29004726	0.12185053	0.5083189	0.2043127	0.46437553	-0.23319581	-0.43887085	-0.56017715	-0.5104241	-0.5475771	-0.42902428	0.082476065	-0.05287579	0.005071557	-0.38370028	-0.2831734
Dennd2d	-0.78793156	-0.24603777	-0.2904319	-0.41596276	-0.6855698	-0.296617	-0.25032336	-0.36074734	0.1910483	-0.6303544	-0.49825087	-0.25032336	-0.22026612	0.72401166	0.2459644	0.15285498	0.12511	0.61851853	0.18007645	0.18347296	-0.031916074	-0.2852025	-0.01974136	-0.4551275	-0.45621762	-0.23014952	0.040208224	-0.35668194	-0.34470928	-0.827112	-0.04802094	-0.90017545	-0.5522522	-0.8815598	-0.37254614
Kcnd3	0.11031331	0.16659234	-1.2345548	-0.68865526	-0.46872437	0.13473177	-0.5453593	-0.38489464	0.104143456	-0.6631958	-0.31778044	0.019254558	0.15227997	0.54513836	-0.6496984	-0.96191126	0.8273488	-0.1782648	-0.7381363	0.19658564	-1.3678217	-2.0253756	-2.3300526	-1.083892	1.1000603	-0.357359	-0.7122253	-0.49929327	0.8862935	0.7176727	0.9445877	0.11375993	1.1062105	0.8519298	0.8645141
Vcl	0.5226117	-0.05956836	-0.08386302	0.09909078	0.16480824	0.43267667	-0.02075856	-0.052863274	0.35303944	-0.5510152	-1.0848889	-0.50696	0.18259141	0.12714002	0.25720057	-0.14221193	0.50554144	-0.47258255	-0.16395932	0.97889006	0.98314816	0.38161507	0.5428223	0.6982109	-0.48050267	-0.12414949	-0.5389932	-0.33409357	0.009065735	-0.93049735	-0.25462633	-0.5846401	-0.56988347	-0.4992145	-0.37345064
Klhdc2	0.7411805	0.34993356	0.02912862	0.006497646	-0.0049523744	-0.5131718	-1.162583	-1.2927817	-1.3416914	-0.82463294	-0.4854268	-0.41831264	-0.52254	-0.13039221	-0.45959353	-0.057635866	0.660284	-0.53441674	-0.43378437	-0.6730778	-0.48109105	-0.8198252	-1.0916297	-0.36384213	0.76239425	0.0798458	-0.29587877	-0.48926276	0.5912272	0.63579404	0.20913465	0.4827383	0.50364727	0.7770236	0.9108794
Zfp397	-0.31201613	-0.32964602	0.38347283	0.0883448	-0.61652714	-1.1292831	-1.5293702	-0.98973167	-0.9694117	-1.0155408	-0.91011447	-1.010342	-0.9694117	-0.029095449	0.37726974	-0.28818268	-0.16363758	0.5558671	0.07109884	0.28565472	0.045094166	-0.6144814	-0.3934023	0.28565472	-0.27065164	0.056609888	-0.088901214	-0.18633537	-0.37448746	-0.7236869	-0.45779282	-0.38808385	-0.56141543	-0.161808	0.05892137
Atp1b1	-0.5578955	0.08082069	-0.9021548	0.7495476	-1.6938145	-0.29112798	-0.3123309	-0.656839	-0.8116618	-0.5440401	-1.5928369	-0.5872079	-0.25989664	-0.53363335	0.22017431	1.0479857	-1.7944835	0.4285324	1.4833437	-0.17135854	1.5617802	2.4423761	2.4294405	1.7342576	-1.9040638	0.8304953	0.33992115	0.50796497	0.10392899	0.22719547	0.5142648	0.90319306	0.5916069	0.3738311	0.17788994
Wdr75	0.042969085	-0.10631962	-0.8306852	0.26466268	-0.032319043	-0.7305393	-0.5452601	-0.7629608	-1.4150375	-0.29560226	-0.6678036	-1.0064551	-0.6525368	0.44587654	-0.23472123	-0.3837312	0.5236577	0.8972559	-0.1948285	0.70942503	-0.17353553	0.35084084	0.11042473	-0.0015302091	0.5078244	-0.12630415	-0.3305372	-0.49217558	0.40775746	0.876884	0.04930594	0.55415237	-0.27547616	-0.06332292	0.099735364
Cldn7	0.13558275	-0.1458302	0.13558275	-0.059673548	0.060620684	-0.47704718	-0.57797605	-0.2602358	-0.7796099	-0.62041134	-0.21076709	-0.7796099	-0.6421064	-0.569147	-0.26828048	-0.6553036	-0.5077464	-0.33782142	-0.16987678	-1.1761338	-0.6391057	-0.30940026	-0.7400346	0.59438443	0.3060496	-0.033800412	-0.011432598	0.26998034	0.26998034	-0.0575955	0.7233947	0.16769682	0.15020938	0.15020938	0.31621933
Tyrobp	-0.73417574	-0.5780566	0.7947527	-0.75912213	-0.72595525	0.29840875	0.9243829	2.4352314	1.5705663	0.077679366	0.44991255	2.4340959	0.6819038	0.18384705	-0.58341855	0.057372313	0.36258653	-0.17132837	-0.50882924	-0.5653522	-0.7034283	-0.8283866	-1.3727071	-0.92058027	0.9415903	-1.1898936	0.03877821	-0.37782657	0.6408695	-1.0024945	-1.6591179	-1.5344222	-1.6098745	-1.0152618	-1.498126
Gsr	-1.9290135	-0.8976929	0.38697577	0.222208	-0.0502699	-0.86548084	0.35657546	0.87892246	0.6633591	-0.88609284	0.106251046	0.89678454	0.69009364	-0.8859726	0.9674287	1.1377817	0.5363395	0.40350387	1.2940828	1.0880202	1.2322658	1.3097439	1.381476	0.66137254	0.8664141	-1.6343895	-0.4974269	0.21642622	0.8543182	-0.5490519	-0.777669	-0.4911045	-1.0393604	-0.08617123	-1.0459193
Bcl7a	-0.19202939	-0.33841887	0.06254344	-0.10605617	-0.36670792	-0.9489258	-1.1945031	-0.8057312	-1.2094533	-1.1362044	-1.239827	-1.239827	-1.0939761	-0.41464633	-0.10766857	-0.42959666	-0.014559165	-0.4909972	-0.47540036	-0.16475794	-0.29720825	-1.0748159	-1.0434517	-0.9101851	0.504864	0.4167331	-0.06415695	0.14229393	0.5155113	-0.715219	-0.23282628	-0.03449756	-0.61285734	-0.1444704	0.3871427
Tns4	-0.34584373	-1.3404984	8.912678E-5	-0.72456956	-0.8865095	-0.9679852	0.7016302	0.31487334	-0.3903834	-1.5626163	-0.06771754	-0.37569934	0.39840376	1.1964048	1.3991684	-0.12836927	-1.2229717	-0.29423034	0.7182704	0.37584516	0.054321796	1.1311524	0.66137195	1.389543	-0.33977547	-0.32364455	-0.2811657	-0.13237867	-0.4168208	-0.88482577	-0.56673974	-1.7303308	-0.48740146	-0.2776529	-0.35926333
Prkcsh	0.8335283	0.19131689	-0.05836911	-0.36685884	-0.31986135	-0.6374299	-1.2124083	-1.5785363	-1.059162	-1.549967	-0.6093192	-2.3923175	-1.2451125	0.17421027	-0.4615566	-0.4308598	0.116148345	-0.33253956	-0.5056599	-0.7433156	0.20108387	0.49739704	-0.16914828	0.14740357	-0.0975641	-0.2532617	0.17558162	-0.40024987	0.1493921	0.5438477	0.48839208	0.32681847	0.07125917	0.3326617	0.69393533
Cnot2	0.20043129	0.4765557	-0.08532319	0.92835176	0.033321306	-0.830075	-0.40581897	-0.71175504	0.22437279	-0.063815095	-0.2574962	-0.94555223	-0.66701674	-0.008138511	-0.37219208	-0.13839489	0.48763025	0.81543493	-0.17288327	0.9441326	-0.28520584	0.19882776	-0.45026508	0.036722258	0.587469	-0.64699626	0.1627813	1.8594922	0.47499424	1.0508884	0.72407806	1.2164744	1.1452157	1.5963225	0.364997
Tgfbr3	-0.5542757	0.3940093	-0.9314333	0.65059394	0.49401292	-0.86182636	-1.3206997	-0.42242962	-0.555165	-0.32223535	-0.7377851	-0.6894221	-0.798473	-0.47624987	0.26071572	0.3513356	0.22444494	0.5467811	0.67774177	0.86167514	-0.032881256	0.7548589	0.39288265	0.7437291	-0.026819285	-0.034472857	0.06557432	0.82668006	0.5168468	1.2873318	-0.3524597	0.37387827	-0.10198018	0.35778856	-0.486438
Rad18	-0.7124245	-0.7597302	-0.022764612	0.55738086	1.6025059	-0.043392595	1.4070002	0.03170886	2.1399302	1.1946474	-0.3353486	-0.15795235	1.7465516	0.8242865	-0.618794	0.5176252	0.351086	-0.69216716	0.61716086	-0.7070406	-0.995901	-1.4420685	-1.6500096	-1.9469914	0.79870945	-1.3918469	-1.671001	-1.0592716	0.6987557	-1.4963669	-0.32168826	-1.1322105	-0.9257596	-1.1101842	-1.4541385
Sfrs1	-0.7976234	-0.85985166	-0.76376456	-0.1912499	-0.1445089	-0.44374308	0.41247725	-0.27743062	-0.32790908	-0.37136704	-0.3757857	-0.2609895	0.13346714	0.1555236	0.23958786	0.7071275	-0.31269392	0.54036283	0.25505927	0.4527476	0.20198056	1.2494107	0.064477034	0.7319017	-0.29451612	-0.8457079	-0.4720543	-0.49223217	-0.635553	0.3581367	0.26158237	0.31573814	-0.054445133	0.29020303	-0.012531492
Sestd1	-0.025862481	0.035538062	0.35746616	-0.025862481	-0.05757134	-0.18641312	-0.5208322	-0.31647366	0.105353	-0.31647366	-0.2630344	-0.37196878	-0.2895066	-1.2709364	-0.8643111	-0.9692806	-0.2542576	-0.6972011	-1.0824913	-0.2146244	-0.23847115	-0.719097	-0.10096762	-0.50150555	-0.015023705	-0.038107317	-0.34844744	-0.29186392	-0.3775938	0.6189821	0.40266415	0.04312178	0.22209193	0.015641045	-0.19294557
Polr2g	0.08081259	-0.7936565	0.01132749	-0.20317702	-0.5223545	-0.5412411	-0.44745898	-0.8064304	-0.51457316	-1.0299015	-1.3499424	-1.3219281	-1.0450879	0.029018693	0.3018674	-0.24687493	0.9296589	-0.45149264	0.09635668	0.51642907	0.9127631	-0.6292062	-0.10531925	-0.5421831	-0.079259016	-0.21676254	-0.6072777	-0.62905467	0.2085433	0.26740485	-0.051417317	0.3001948	0.42065114	0.43917122	0.461086
Foxa2	0.005477188	-0.0663135	0.21379443	-0.096060835	-0.28870592	-0.337035	-0.6000694	-0.6000694	-0.8845228	-0.8479969	-0.45567948	-0.6780719	-0.8479969	-0.26237428	-0.15431453	-0.4322993	-0.48744085	-0.23066543	-0.13951753	-0.1881808	0.22288778	-0.3921947	-0.25303197	-0.023550108	0.23244174	0.11696452	0.13191485	0.3264179	0.16135864	0.31506854	0.3806569	0.2580376	-0.09624587	-0.17259675	0.018086806
Nfat5	-0.5194648	-0.5716161	-0.31301394	-0.23384373	-0.26213276	-0.68195885	0.2380191	0.43750483	0.1991001	-0.22347108	-0.20844287	0.18778479	0.099966906	-1.1231071	-0.7428349	-0.85880095	-0.8211633	-1.3634213	-1.4565308	0.51208246	-0.06742564	-0.63345844	-0.7597222	-0.53984535	0.539104	-0.17394897	-0.14783613	-0.029872794	0.3180505	-0.039660975	0.2989634	-0.48296234	0.23098661	0.0775767	-0.12616996
Rpl7	-0.31051978	-0.013343785	-1.3550608	0.8115695	-0.9279572	-1.2266102	0.07278015	-0.5598402	0.5995085	0.28753808	-0.875147	-0.49926054	-0.7274122	-0.24239652	0.14323135	0.56943405	-0.16965161	-0.3775312	-0.019008312	1.2792907	1.482148	1.7748036	1.5985554	0.2796	0.75037754	0.45455804	0.007204067	1.3134549	-0.18499108	0.44419676	0.6379344	2.0494182	0.46527648	1.3230877	0.025407128
Gm740	-0.20043078	-0.28924003	-0.116772845	2.665766E-4	-0.28924003	-0.5101947	-0.7732291	-0.2878023	-0.3647643	-0.3647643	-0.6966078	-0.467126	-0.40484172	-0.5104397	-0.16940278	-0.5104397	0.25509506	-0.07748029	-0.13192807	0.48845762	0.26104712	-0.16576754	0.15142263	-0.31514516	0.32808816	0.12930831	1.0186049	0.044916123	-0.10130462	0.37990138	-0.43723455	0.27897248	0.54548746	0.47422877	0.2365372
Mad1l1	0.34829253	-0.24835177	0.52337927	0.40532348	0.31295946	0.71937156	0.098563835	0.40406638	0.42592582	1.4095623	0.2895066	0.6560456	0.21613343	-0.3415056	-0.22176635	0.117926024	0.63048005	-0.28705782	-0.3554448	-0.24309365	-0.45408133	-0.35530317	-0.597276	-0.4885697	0.15866213	-0.22990316	-0.72586066	-0.14089815	0.35505936	-0.6624132	-0.2971287	0.054856632	-0.1875042	0.30043384	0.2878338
Ppp1r1b	-0.48276082	-0.30379066	-0.10215681	-0.23340134	-0.45579377	-0.25153875	-0.25153875	-0.29808134	-0.18442456	-0.14135584	-0.1627295	-0.1627295	-0.44745898	-0.5197594	-0.29348356	-0.44032493	-0.63297004	-0.36503682	-0.27039996	-1.378346	-0.7503148	-0.8929192	-1.3523508	-0.930887	-0.21093415	0.1489618	0.16757748	0.185956	-0.21093415	-0.51713496	0.08620608	-0.08829165	-0.26337835	-0.6629858	0.49667084
Nupr1	-0.408797	0.5374318	-0.011461496	0.25601882	-0.24278705	0.1733316	0.22677086	-0.19703685	0.57469416	0.089267336	0.14585087	0.7308134	0.089267336	-0.14600891	-0.12134686	-0.2226302	0.16593508	-0.026709987	-0.38928008	-1.3302566	-0.72618526	-1.0914698	-1.3594029	-0.97411275	-0.27984643	0.064107984	-0.19892642	0.16946098	-0.07339554	-0.19099632	0.25646266	-0.11437503	-0.16500111	0.71414447	0.4199614
Mtmr7	0.31369498	0.124933355	0.44375554	-0.18540676	0.045206163	-0.09840371	0.062060967	-0.1327552	-0.1327552	-0.18586655	0.19264507	0.07716786	0.106915206	-0.41998014	-0.43790206	-0.26797706	0.03458572	-0.69374096	-0.47442794	-0.3854625	-0.37019575	-0.71123266	-0.35508883	-0.87396216	0.22163033	-0.18527928	-0.031656086	0.03942701	-0.35723194	0.016716195	-0.20567623	-0.074431695	0.29682413	-0.0434048	-0.3312071
Eif3s10	-0.3180602	0.3559535	-0.90505034	-0.886903	-1.4100894	-0.3603316	-0.49381462	0.30510348	-0.2630344	-0.8990711	0.5953791	-0.2197812	-0.4360991	1.8133203	0.42550427	-0.20222056	-0.60171723	1.4271886	0.050359484	-0.24551684	0.5752171	1.6275259	1.1408143	1.791254	-0.7313755	0.61582863	0.77073	-0.6982087	0.055707	1.1829159	0.8517976	0.42131168	1.1788386	1.669118	0.70263726
Pecam1	-0.24490978	-0.0372184	-0.36228424	0.20915288	0.14903189	0.30726764	-0.0952906	-0.27888095	-0.34282637	-0.9941439	-1.1593802	-0.54384905	0.054696143	-0.6650188	0.047620606	-0.13736163	0.09221486	0.86531746	0.22830385	1.0242394	1.0337585	1.2995807	1.750378	1.3790483	-0.46750224	-0.65846217	0.28768787	0.45701507	-0.5680759	-0.23180069	0.155167	0.09708379	-0.10988657	-0.10988657	-0.09267044
Mtcp1	-0.2719723	-0.19797173	0.084962234	-0.104862325	0.7777807	-0.40581897	0.52837896	2.231775	1.8172296	0.9325555	1.6961651	2.7047017	0.48938483	-0.38251483	-0.03067115	0.14641364	-0.6958809	0.44627148	-0.08553308	0.0093088895	-0.3188782	-0.4501227	-0.048024286	-0.72349906	0.59671885	-0.19278242	0.54609275	-0.23151481	0.7536882	-0.44432935	-1.052012	-0.5057299	-0.80047315	-1.006924	-0.99586886
Kif2a	-1.0404414	-0.46034464	-1.312246	-0.9486988	-1.1462361	0.3071815	0.8987167	-0.1638248	0.7369656	-0.71271807	0.10982328	-0.27778098	1.1690191	1.4967841	-0.29852545	0.9594111	-0.18128777	0.6588684	0.034049895	0.36079794	0.002343969	0.6117595	0.5599206	0.22156215	-0.4285408	-1.2232827	-1.0031081	-1.218121	-0.6194836	-0.5630033	0.013571393	-2.4659789	-0.14639853	-0.6839795	-0.3343519
Mkks	0.82531166	0.359414	0.066886835	0.13588962	0.0031344104	0.09778589	0.055141553	-0.1750867	-0.40880555	0.094279945	0.15275235	0.10477232	-0.10893437	-0.2809425	-0.4133928	-0.21728386	0.106718555	-0.19326699	-0.53317016	-0.63521385	-0.4382506	-0.049098566	-0.28926885	-0.3167496	-0.41702265	0.75445783	0.34768793	-0.09977105	-0.13006498	0.8885153	0.32800582	0.67874074	0.73239607	0.5100036	0.64993393
Trim6	0.064466715	0.23439172	0.03129985	0.1899976	-0.073036805	-0.8703647	-0.19793938	-0.4953253	-0.46097377	-0.4274212	-0.4780473	-0.7410817	-0.18386419	0.07961925	0.20379867	0.30432555	-0.24636707	0.31813133	0.17374143	0.59817946	-0.032174964	0.9378718	0.22094397	0.6606435	0.032910466	0.032910466	0.45779574	-0.06945125	0.35088056	0.66465384	0.11363865	0.5202639	0.50755286	0.6298884	0.14680551
Riok1	0.02525985	-0.2310799	0.46935982	-0.23609798	0.01684761	0.08915238	0.27163044	0.50418985	0.47139993	0.17820357	0.5906989	0.63948125	0.57920325	0.12737288	0.1799998	-0.104729675	-0.37512746	0.33501434	0.23492602	-0.09046621	0.40106943	0.63933957	0.7270557	0.6942658	-0.22171883	0.018375587	0.008286769	0.2543481	-0.35862878	-0.69837606	-0.6746275	-0.9039063	-0.48714408	-0.55598295	-0.24932162
Mrpl3	-0.23036751	-0.8049134	-0.35399887	-0.18238749	-0.32394162	0.16629376	-0.2643406	0.044987455	-0.07365704	0.032276403	-0.18057224	-0.6280312	-0.2643406	0.30019763	0.40311593	-0.22019288	0.16167776	-0.10808251	0.768836	0.32821384	0.89211476	1.6248308	0.16220391	0.09005412	-3.7465847E-4	-0.045639392	-0.65963095	-0.31674322	0.010723051	-0.2416429	-0.37490943	-0.20809034	-0.22476909	-0.2416429	-0.021677217
D11Lgp2e	-0.80218	-0.09429244	-0.1316593	0.13102455	0.018028582	-0.4401722	0.21328683	-0.5507979	-0.7159401	-1.141246	-0.12689063	-0.12689063	-0.3256705	0.39458087	0.8736028	0.5612714	-0.16708502	0.74090564	0.5188064	0.30091962	-0.044425137	0.17703016	0.49388728	0.3836685	-0.16048074	-0.1415115	0.018842958	-0.30777684	-0.5475039	0.4286585	0.21736766	-0.45836028	0.28384194	0.3452425	-0.25917238
Polr3gl	-0.41094565	0.7153901	-0.8784506	0.84239537	-0.25829867	-0.75737405	-1.1553845	-1.4111457	-1.1295754	-0.31784198	-1.2084308	-0.9837245	-1.3266121	0.22028871	-0.5460389	0.2709148	0.043410946	0.8157819	-0.39268818	1.0356995	-0.41909567	0.4707214	0.023262426	0.79722226	-0.072644934	-0.27767375	-0.28479818	0.73647046	0.19141667	0.86253214	-0.19871503	1.0538539	-0.012524982	0.5788925	0.35148203
Scnn1g	-0.3859308	0.08205557	-0.15011787	0.66701806	0.03247354	-1.4519175	-1.2683176	-1.4831685	-1.6039207	-1.0893475	-1.2148783	-1.3427958	-1.7483106	-0.27059788	-0.33683157	-0.42671707	-0.44747564	-0.40625298	-0.7746404	2.4625201	-0.014459638	0.6601401	0.32949477	0.31852365	0.28240266	0.17781378	0.06504585	0.30244043	-0.109284334	0.3525355	0.25758708	0.6726246	-0.011347922	0.45023218	-0.25558475
Xbp1	-0.2365405	-0.15247624	-0.060217723	-0.42096508	0.1856925	-0.026967047	0.2674803	0.38466385	0.5212369	0.10309349	0.02647221	0.59384066	-0.169925	0.69711107	-0.32755095	0.42179835	-0.79321456	-0.056248937	-0.18553196	0.45279917	0.1485421	-0.12709233	0.32541987	-0.2212145	-0.46102566	-0.066166036	0.041474685	-0.096972086	-0.82359576	-0.9239475	-0.852981	-0.60931194	-0.97327524	-0.98587525	-0.7419497
Ltc4s	0.290608	0.07104163	-0.141503	-0.3374232	0.12914458	-0.23061293	-0.37196878	-0.37196878	-0.8155754	-0.6014506	-0.2895066	-0.2895066	-0.2895066	-0.379054	-0.379054	-0.23149681	0.024842937	-0.33533263	-0.5940669	-0.28624785	-0.02686122	-0.97309	-0.28624785	0.078748964	0.21636274	0.17329402	0.45082802	0.52121735	0.37682742	-0.14918374	0.37323728	0.75595707	-0.28668725	0.69881314	0.09182436
Jub	-0.4515266	-0.27041394	-0.52697885	-0.9912599	-0.6481153	-0.9425145	-1.0598714	-0.7725895	-0.8981204	-1.1480986	-0.39562005	-0.3650857	-0.27008915	-0.5115752	-0.1330636	0.19624403	0.15896301	0.50039744	-0.08754894	-0.03588927	-0.6322565	-0.28310698	-0.28310698	-0.6495345	-0.5244763	-0.3395586	0.28463906	0.21986882	-0.6004252	-0.012840247	0.038143683	-0.09835832	-0.04431848	0.29448342	0.47554898
Mier3	-0.38894626	-0.4206551	0.4317877	-0.6041692	-0.73259914	0.019628806	0.058102954	1.0604738	-0.07608239	0.2899557	0.25311893	0.60783696	-0.045166317	-0.26303065	0.5469308	0.19141181	-0.23142105	0.29737473	0.40473214	0.09781675	0.49835467	0.72923857	0.33437896	0.66341394	-0.46966207	-0.3657111	-0.26514715	-0.5160008	-0.5816887	-0.221337	-0.21803942	-0.5962217	-0.6619096	-0.47712663	-0.587685
Ppia	0.2316142	0.0046856473	0.22721574	-0.1530039	0.26176482	1.1246992	0.7103394	1.01379	1.3365961	0.8695734	0.38025856	0.25581118	-0.34807447	-0.32723054	-0.036047358	0.035277396	0.5645202	-0.23937304	-0.16753128	0.24243239	0.38650352	-1.3642943	-0.80897623	-0.42823514	0.60322994	-0.60006595	-0.97986746	-0.012098288	0.5692381	-1.7205942	-0.10410705	-1.2436646	-0.73947716	-1.3213773	-0.7272664
Csf1	0.16737896	-0.19350277	0.36592466	0.19083793	-0.062918656	-0.0746388	0.08246216	1.7776076	0.54812574	0.39980298	0.6597711	0.9569313	0.09386692	-0.48018852	-0.10673013	-0.2208019	-0.50221485	-0.50221485	0.4061547	-0.14071216	0.11904712	-0.94806707	-0.5590248	-0.13093114	0.1214164	-0.25709522	-0.2895167	-0.1195917	0.410923	-1.2202965	-0.30554378	-0.3828495	-1.1066397	-0.7934818	-0.8111838
Sh2d3c	-0.5779035	-0.20866968	0.37111259	0.04658737	0.13481456	0.65634716	0.646363	1.169925	1.224631	0.46512273	0.98423266	1.4479816	0.5208322	-0.3749394	-0.3612645	0.050366413	-0.7141455	-0.25629494	-0.5345961	-0.40215907	-0.00623038	0.23255648	-0.29253456	-0.050173726	-0.04841409	-0.3489232	0.5810671	8.442978E-5	-0.52646136	0.13547625	-0.08923004	0.16295698	-0.17264605	0.24239145	-0.31703594
Ccl25	-0.37532097	-0.3066082	-0.20931101	-0.13296013	0.14977008	0.11042399	0.15527822	-0.016488124	0.095157236	0.29545587	-0.033166863	0.032421477	-0.016488124	-0.062057648	0.11548054	0.06918689	-0.36691222	-0.16897285	1.7792447	-0.3461175	-0.19989677	-0.067141555	-0.1319927	0.054420423	-0.21664985	0.07115247	-0.39597353	0.07115247	-0.057171628	-1.3004438	-1.3638692	-1.5358218	-1.3638692	-1.6107839	-1.2248927
Ccdc46	-0.3127437	0.21115729	-0.8328979	0.4226614	-0.4178604	-0.06470569	-0.012711052	-0.4150375	-1.012711	-0.33304414	-0.14638948	-0.83289003	-0.69333863	-0.2960423	0.19107288	-0.05685464	0.41707656	0.35064918	0.4805795	0.17681076	-0.48877022	0.8868685	0.6532488	1.1044599	0.22436367	-0.08269114	-0.055210408	0.12375973	-0.08269114	0.913515	0.6624151	0.89028263	0.47524515	0.5483086	0.7424372
Dgkz	-0.071714155	0.1889376	0.34688997	0.5554766	0.8014558	0.79063755	0.19046193	0.18023	0.07370969	0.5849625	0.9941709	-0.21948668	-0.5966443	0.044440694	-0.25018007	-0.49529254	-1.1948977	-0.61355543	-0.16271721	0.15783162	0.07132263	-0.34912837	-0.5715208	-0.26485944	-0.59113014	-0.16259679	-0.39848506	0.10847493	-0.48654124	-0.9059219	-0.046784386	-0.24472377	-0.3779903	-0.7076957	-0.36256024
Dock9	-0.20969969	0.11554114	-0.26032576	0.19284686	-0.7457526	-0.14438991	-0.37736708	-0.8479969	-0.24935947	-0.03476542	-0.14438991	-0.5015465	-0.6022405	-0.29424265	-0.15835921	-0.5466298	1.2051111	-0.12629801	-0.3303119	0.5321666	-0.41249037	0.092744954	-0.62972105	-0.14429425	0.30141035	-0.315261	0.38665763	0.14242083	0.5644448	1.3561763	0.36569902	1.2158036	0.38455805	0.57720315	0.775983
Atrn	0.494294	-0.1364722	-0.335781	0.43289346	-0.101983815	-1.0386213	-0.9001014	-0.7460678	-0.56603277	-0.59863746	-0.82102984	-0.8799235	-1.0611639	0.21016385	0.21016385	0.34140837	0.34140837	0.3680435	0.12943257	1.0394694	-0.090165935	0.2489227	0.38819748	0.016749265	-0.18042009	-0.43074343	-0.3140985	0.12868397	-0.25913206	0.173422	-0.33246893	0.33655784	0.100490466	0.4583031	-0.2898246
Vamp4	-0.6506283	-0.827802	-0.109422125	-0.3757338	0.21203825	-0.6324551	0.17903243	0.5799705	0.30538842	-0.15782881	-0.045562577	0.765095	0.715882	0.48780477	0.9261896	0.93230706	-0.3574257	0.9645024	0.65742207	-0.1571296	0.36767146	0.24358112	0.9657853	0.27350473	-0.9643006	0.21829084	0.13879292	0.27758804	-0.36163607	-0.7494211	-0.80449253	-0.70682925	-0.3465927	-0.8676026	-0.83283716
Paip2	-0.37461504	-0.3841799	-0.2238836	-0.86577314	-0.66978204	-0.91879267	-0.6903155	-0.4157903	-0.24820976	-0.7234824	-0.51877224	-0.38303417	-0.5091005	0.13599963	0.23624495	0.41360015	-0.23879027	0.82863766	-0.18792619	0.121294774	-0.09393785	-0.43926638	-0.20911752	-0.47137856	-0.4928458	-0.32076207	0.33382258	0.17400263	-0.4928458	0.21391653	0.21072118	0.08373553	0.39373755	0.7468844	0.35952184
Acp1	0.8841367	1.0342213	-0.6912715	0.88892174	0.109948635	-0.68697745	-0.8726207	-2.5305147	-1.7744403	-0.44116724	-0.6087399	-1.8624965	-0.8624965	0.040773682	-0.6989905	0.14589038	0.42186385	1.3826933	-0.023547297	0.14662279	-0.6298712	1.203956	0.22626613	0.9837478	0.51499915	0.6321518	0.5705765	0.45265076	-0.34789363	2.538829	1.0918667	1.3378326	0.82833564	0.114043556	1.4486312
Gpx1	0.5187585	1.2100583	-1.0012629	-1.1105555	-1.0951555	0.21942805	-0.41307935	-0.35217667	-0.235758	-0.5486068	0.036657363	-0.7286361	-0.70221984	1.4312363	-0.76429445	0.66555583	-0.97640055	1.3376321	1.1978108	0.14494888	1.7307606	2.0911405	0.57614213	1.7425978	-0.36170352	-1.401507	0.081702	-1.54032	-0.033681292	0.0	0.0	-9.923388E-4	0.0	0.0	0.0
Ccl3	0.19967583	0.5714095	0.8667174	-0.029627716	-0.07895543	0.30991113	0.30991113	2.124145	1.8841072	1.0586277	1.5827447	1.539945	-0.1616384	0.08541637	-0.5203047	-0.6084805	-0.3184229	-0.019482486	-0.58443505	-1.2296305	-0.6910784	0.5201735	-0.09506071	0.6174707	-0.27733386	-0.04082575	-0.091274776	-0.61099124	-0.28318658	0.46676385	-0.12349682	0.14853296	0.73613054	0.4835885	0.42382333
Adam10	-1.5965347	-1.0766062	-1.0724545	-0.98889875	-0.18672308	-1.0443017	0.067181416	-0.17344174	0.008111264	-2.2933733	-0.13639475	-1.489129	-1.3245186	0.81618136	1.0673013	-0.10438416	1.4471656	0.39624983	0.26893517	0.540045	0.45362186	-0.4237348	-0.22885588	-0.7221745	1.6253648	-1.891959	-0.029806707	-0.30241504	0.8324247	0.050138492	0.076145716	-0.5823653	0.29409397	0.10363892	0.32501206
Cot1	-0.60517675	-0.5846154	0.055970583	0.651805	-0.17298453	-0.6483138	-0.5523652	-1.2720298	-0.60554904	-0.08416977	-0.28161582	-1.4159169	-0.98426133	-0.06516653	-0.10158994	-0.6451422	0.5277667	0.051846936	-0.059184376	0.90141886	-0.31422803	0.20651492	0.022929639	0.49564835	0.79243577	0.603436	0.16161461	-0.6763946	0.7262135	0.22347331	0.9022949	0.83714217	-0.03536809	0.35523936	0.31920478
Aldh3b1	-0.0615432	0.092262134	0.7764	-0.76876146	-0.27494684	-0.25153875	0.32883647	1.4520682	0.9045804	0.14274018	0.99421763	1.2041407	0.40925515	0.18479422	-0.16589287	0.25156322	-0.14665666	0.25879478	0.09067204	-0.3951193	-0.54807127	-0.6260738	-0.369734	-0.35305527	-0.30048436	-0.44649938	-0.027199863	-0.33958417	0.07743368	-0.5483771	-0.9178999	-1.2153938	-0.9726924	-0.31807944	-0.7569637
Lrch4	-0.38027254	-0.0676823	0.9341901	-0.5742479	0.20158406	0.72135884	0.30724406	0.9393932	-0.1952563	-0.16935442	0.06690666	1.0863882	0.33284387	-0.0287508	0.08335957	-0.088251814	-1.1662543	-0.058194578	0.13630845	0.16228557	0.4314722	-0.021578623	0.24611716	0.36873645	-0.6986555	-0.12963454	0.14669669	0.27736562	-0.6986555	-0.9672103	-1.2936164	-0.9494356	-1.1112864	-1.3469146	-0.62868565
Trmt1	-0.5978894	0.08212027	-0.9082296	0.47028205	-0.5076916	-0.711279	-0.25442126	-0.5763494	-0.5892884	-0.3176151	0.042560462	-0.5635253	-0.7837914	0.055002123	0.29316187	0.07945517	-0.70683813	0.0426184	-0.18600598	0.60440624	0.16188799	1.0464108	0.8537657	0.53469723	0.10059969	0.3448365	-9.383385E-4	0.3913791	-0.498438	0.35207972	0.69690824	0.6855035	0.7082235	0.51557845	0.39472407
Zfp207	-0.031702667	-2.145044	-0.52355576	-1.0083816	-0.6556593	-0.43307632	-1.1193795	-0.84706193	-0.50094235	-1.1816639	-1.7772735	-0.5109035	0.43995714	-0.45906672	-0.93320775	-0.45529497	0.96068394	-1.093981	-0.6571172	0.87754023	0.22842121	-0.8783551	-0.84757644	-1.1515356	0.94446003	-0.33245835	-0.5672133	-0.059609655	1.0426404	0.9795007	-0.092543095	0.28061032	-0.0752651	1.330079	0.92902225
Acad8	0.005393671	0.05348796	-0.0068846587	-0.32266054	0.10003055	0.2895066	-0.07038933	0.022720076	0.14166115	-0.22239242	-0.24935947	0.120752156	-0.22239242	-0.38474008	-0.697898	-0.23979175	0.21963987	-0.420364	-0.6690431	0.03725224	-0.88745964	-1.343838	-1.2782496	-1.3326974	1.1386411	0.03244169	-0.3301284	-0.39601633	0.8625167	0.2734973	0.20454997	-0.20043387	-0.04843077	0.3755955	0.14271072
Ms4a4b	-0.8406718	-0.41440704	-0.706816	-0.79142827	-0.46756497	-0.05084914	-0.88596475	-0.012545253	-0.22239242	-0.363909	-0.29332832	-0.40053794	-0.6325805	0.5612317	0.6301933	0.36429924	0.17585413	0.40303162	-0.20237792	0.20848684	0.40433306	-0.761528	-0.5654629	-0.36834124	0.3493008	-0.17078702	0.23809825	0.13011557	-0.23352279	0.31735763	0.6503692	0.18133685	0.49836615	0.8685494	-0.04309472
Pvrl3	0.1736174	-0.06895292	0.5092204	0.06670219	0.2570334	0.19264507	0.4821517	0.68093157	0.6374299	0.2895066	0.21254463	0.66657627	0.98850435	0.46873477	-0.3534781	0.13791028	0.27946442	-0.37453973	-0.21407506	-0.47343326	-0.99889475	-0.79536134	-0.8338355	-0.8144702	0.31063396	-0.12147707	0.030526023	0.09106757	0.32750776	-0.7841636	-0.025171693	-0.075212374	-0.19920109	-0.48460332	-0.27514994
Ms4a6d	-0.51770246	-0.38443595	-0.6139178	-0.06250786	-0.5411615	-1.1300606	-0.688056	-0.48294157	-1.0766213	-0.8356132	-0.6291623	-1.1300606	-0.8356132	-0.5263153	-0.27577183	-0.08051554	-0.23454918	0.42305863	-0.17484292	0.1173321	-0.25547716	0.07383046	0.05903346	-0.35105482	0.5338605	-0.8755304	0.14683737	-0.33637163	0.11315423	0.5120219	-0.09108795	-0.18541533	-0.09108795	-0.20504414	-0.14694118
Baiap2	-0.0905448	-0.23373944	0.49819934	-0.02394705	0.38020214	0.21759143	-0.00841224	0.3016557	-0.06871275	-0.21681139	0.008363473	0.21035987	-0.15947822	-0.3403111	-0.26069397	-0.3818304	-0.40304688	-0.8505058	-0.3609214	-0.388412	-0.34777	-0.52901036	-0.517695	-0.61080444	-0.064884655	-0.043975666	-0.15168948	0.14086401	0.22078755	-0.4425916	0.22952285	0.37154186	-0.15597038	0.049613755	-0.11749623
Nckipsd	-0.32007074	-0.52360415	-0.19295883	-0.21044625	-0.21044625	-0.44137165	-0.53549385	-0.42626476	-0.74444073	-0.36737105	-0.50343263	-0.5849625	-0.67137724	-0.26045504	-0.2921639	-0.26045504	0.33492407	-0.7179278	-0.26045504	0.027588075	0.19170746	-0.17752635	-0.48947036	-0.08066481	-0.026978416	0.07611508	-0.19690342	0.20302719	0.3474171	-0.14071597	0.20886847	0.38082114	-0.0074494383	0.38082114	0.24493772
Rbm15b	0.17421506	0.5502105	0.042303387	0.39059207	0.10242438	1.103951	1.2644156	0.7906762	1.254024	1.0489095	0.6811778	0.69148284	0.88797337	-0.34419423	-0.15305275	0.13261946	1.6752112	-0.08115983	-0.5163752	-1.0935558	-1.7357931	-0.8406355	-0.5057165	-0.74933964	0.5062746	-0.08904845	0.059050184	-0.16510269	0.46171913	-0.47493154	0.35191956	0.73637736	0.057563532	-0.5818468	0.28249815
Ckmt1	-0.078011274	-0.20354216	-0.34104568	0.09191372	-0.13941182	-0.74193186	-0.37109414	-0.37109414	-0.19052191	-0.76702285	-0.3145106	-0.49138838	-0.81855315	-0.19572562	0.263706	-0.045978498	0.013727748	0.5047141	0.16182639	0.10219035	0.034286287	0.06863779	0.1670415	-0.29635903	0.3093338	0.25419226	0.1573307	0.3093338	0.32725573	0.13556233	-0.05426223	0.07502079	0.21252431	0.13556233	-0.076982304
Ndufb9	0.16828585	-0.09177698	0.07616765	0.34316006	0.2894722	0.34365287	0.7209577	0.71490866	0.96474916	0.81444436	0.23794343	-0.07138463	0.6274458	0.32314083	-0.0060430914	0.2590105	-0.24980916	-0.77157784	0.22842216	-0.12501083	-0.19243877	0.431119	-0.65187037	-0.5960171	0.29281786	-0.5440463	-0.7908401	-0.28707364	0.09143797	-0.84715617	0.19059877	-0.925766	-0.26219365	-0.76226723	-0.51651084
Adrm1	-0.1023599	-0.6164615	-0.13238238	-0.4687079	0.46600065	1.8854402	1.9120208	1.8794663	2.3350835	1.9381206	1.8674438	1.5886288	1.4664229	0.7727176	1.0486333	0.8787083	0.8995956	1.2030388	0.70313674	-0.97884166	-1.848138	-0.039161116	0.15186204	-0.026251007	-0.12553203	-0.56669927	-0.37311277	-0.2683166	-0.11999384	-1.904102	0.23682311	-0.1660602	-0.06330062	-1.6214631	-0.106005065
Agps	0.39655226	1.1721731	-1.1313177	0.33157942	-0.36713067	-1.3131958	-1.3288264	-2.300812	-1.6051228	-0.7428166	-0.545468	-1.890406	-0.96660566	-0.40464547	-0.7234132	-0.03198657	-0.05563784	0.2543176	-0.4483279	-0.015415826	0.41103706	1.7405698	0.6926786	1.216958	0.21789159	0.17864996	0.747612	-0.67999417	-0.36191842	1.2590947	0.46374157	1.0288423	0.65995324	1.2124943	0.96684194
Exosc1	0.22298485	-0.4747456	0.27622688	-0.24733509	0.56001985	0.3748484	0.2866212	0.45798963	0.53659946	0.20645088	0.6820299	0.19264507	0.45798963	0.52797	0.34452385	0.4043953	-0.32866582	0.17612633	0.47310805	-0.020711975	0.22486523	-0.35383826	-0.26307282	0.0798149	-0.250455	-0.31884196	-0.42038	-0.07460515	-0.33291715	-0.80608964	-0.1591994	-0.76861495	-0.29912966	-0.6446262	-0.22112715
Anpep	-0.58962643	0.38779575	0.1183757	-0.36595443	0.045241002	0.04565872	-0.115863845	-0.70334196	0.62311107	-0.6883137	-0.009307742	0.141294	0.08991664	2.012068	-0.45608076	-0.42885932	-0.4492271	0.09176855	-0.17032629	-0.8251584	-0.9671774	-1.1011319	-0.7996233	-1.0178034	-1.0425639	-0.7027139	-1.7479432	-0.61629915	-1.1721991	-1.1567082	-1.4804054	-1.639309	-0.98992985	-0.7957106	-1.2668912
Gnaq	0.4049273	0.25606394	-0.29595447	0.12910676	-0.27881333	0.10442661	-0.47694263	0.2610992	0.33655143	0.29617196	-0.5096088	-0.11257927	-0.3781249	0.2891684	0.14429477	0.4039386	0.6092575	0.44575876	0.35649142	1.267365	0.9790431	1.0080591	0.88484776	0.7915066	-0.19025327	-0.26254213	0.40910032	0.3654891	-0.39378667	0.22791024	-0.37717897	0.39581493	-0.043141194	0.20593983	-0.19563161
Rnf34	-0.19988686	0.00592268	0.30600408	-0.09778867	0.20791908	0.0813001	0.619396	1.334419	0.6793781	0.47643805	0.38332865	1.2313255	0.4150375	-0.08846972	0.0822943	0.14788264	-0.75900793	-0.6435307	-0.14233659	0.2222762	0.098404534	-0.05913674	-0.070277296	-0.24861453	-0.3070453	0.06016367	-0.006178827	-0.15818192	-0.2061164	-0.5958099	-0.5259078	-0.5754899	-0.54553664	-0.1503987	-0.6268368
Sptlc1	-0.58929396	-0.21625057	-0.05242577	-0.38047996	0.48559323	0.55315375	1.602829	0.598383	1.3083816	0.65941244	0.48735172	0.6508504	1.2809008	1.1310228	0.40132526	0.40132526	0.34212947	-0.06537437	0.5656005	-0.64049584	-0.6905365	-1.5000147	-0.81452525	-0.8331409	0.7783581	-1.0394892	-1.1833249	-0.7887931	-0.27954027	-1.272457	-0.29942408	-1.397988	-0.7235638	-1.0966072	-1.1447015
Ecd	-0.5916199	0.06830463	-0.16938692	-0.0018564415	0.0637319	-0.73447603	-0.74696696	-0.59245706	-0.46317402	-0.2886763	-0.3540523	-0.72209233	-0.30705482	0.05440849	-0.07904495	0.4072895	-0.3131364	0.6061592	0.3135751	0.6096445	0.09709049	0.8259624	0.26813602	0.14667252	-0.26051623	-0.107745945	0.2238139	0.43282244	-0.107745945	0.32083195	0.19106407	0.18539533	-0.0023894573	0.27885967	0.23562963
Mocs1	-0.027966036	0.1440947	-1.0669602	0.91814095	-1.0868597	-0.516791	-0.516791	-0.81123835	-0.7932044	0.11428343	-1.3167664	-0.7147304	-0.5772269	-0.5844197	0.020278981	0.5947491	0.316896	0.6362684	0.3104982	0.97202075	0.94884443	0.94299173	1.103765	0.89529496	-0.92156214	0.11238521	0.86270916	0.32032648	-0.02847732	0.594168	0.615077	1.3034909	0.71530443	0.12549256	-0.25593653
HNRH2_MOUSE	-0.5033676	-1.4427857	0.15964907	-0.30545342	-0.76306677	-1.174436	-0.4793862	0.42186725	0.07374834	-1.174436	-0.7300163	-0.20817032	0.0014405344	0.6269122	1.2740827	0.5112212	0.002064945	-0.47128025	0.7537253	1.0324199	1.2935615	-0.047966596	0.42040712	-0.26636449	0.20349495	-0.2336194	-1.0867422	-0.79650503	0.58717954	-0.73710686	-1.1476359	-0.8082584	-0.55295324	-1.0371883	-0.38700813
Adora2a	0.23590231	-0.010258284	0.51767325	0.16833901	0.18796782	0.22239242	0.5782679	0.863498	0.57154197	0.31389078	0.35363695	0.95419633	0.029747343	-0.1429873	-0.111960396	0.02461266	-0.4313328	-0.27423182	-0.19622931	-0.13974829	0.17020716	-0.53504956	-0.35817182	-0.092827246	0.39619997	-0.18408604	0.07192794	0.118098125	-0.050407596	-0.8829843	-0.31107795	-0.31107795	-0.56887573	-0.6167042	-0.22207296
Dync1li1	-0.8047198	0.06189789	-0.700884	0.20065336	-0.89352906	-0.57414836	-0.46933347	-0.54218405	-0.53644764	-0.054295976	0.12832409	-0.9862506	-0.8698714	-0.23241025	0.15959628	0.5457412	-0.33731824	0.21809192	0.24647373	0.6978239	0.13684022	0.6897415	0.2363759	0.3155461	-0.024211578	-0.032526847	0.75201344	0.9612051	-0.0118278535	0.3414627	0.38203326	0.6232337	0.36442384	0.49962458	-0.7029314
Ndufv2	-0.3285724	0.42463386	0.6439469	0.22890939	0.69393504	1.173927	0.4918531	0.112700135	0.8972404	0.797013	0.52356195	0.9259994	1.0660892	-0.1112321	-0.687733	0.3822545	0.123233154	-0.1748482	-0.16894759	0.6170754	-0.2658852	0.6170754	0.36819506	0.36214602	0.5946168	-0.2010926	-0.22629316	-0.8829166	0.22792912	-0.4858031	-0.11631775	-0.25563332	-0.4936226	-0.4936226	-0.7134038
Rbbp6	-0.029412365	-0.12172712	0.7590835	-0.12809664	0.11781359	-0.2081082	0.30895025	1.3573769	0.3768543	-0.42223302	0.5921223	1.3517634	0.582568	-0.15199533	0.16857748	-0.03495591	0.5890285	0.055809554	0.22703722	-0.47214532	-0.018598266	-0.6313439	0.004797302	-0.19393861	0.37809643	-0.73191255	-0.41472238	-0.5402533	0.13176596	-1.1070771	-1.0986649	-1.1155386	-0.77673674	-0.6731805	-0.8595937
Ogt	-0.38537678	-1.0969727	0.1689541	-1.0370206	-0.7128722	-0.6142568	0.3117426	0.17715657	-0.005811468	-0.76379585	-0.16738982	-0.2120384	0.37460265	0.7049442	1.1309375	-0.036817417	-1.0903417	0.22596677	0.6777569	0.31552047	1.2788217	1.5412798	0.7502266	1.4029833	-0.6986639	-0.2589544	-0.3424835	0.22930643	-0.89264786	-0.20566396	-0.2120024	-1.0107368	-0.32501137	-0.025546499	-0.4702452
Smad4	-0.4285412	-0.5216506	-0.1806137	-0.313064	-0.34107837	-0.25328642	-0.3748484	-0.049753036	-0.12775555	-0.16839753	0.07155326	-0.34348425	-0.28273022	-0.38477445	0.40281722	-0.40205243	0.6491729	-0.2535299	0.21159281	-0.30917302	0.28693005	-0.41350967	0.17145284	0.17145284	-0.40209222	-0.41803375	-0.25167537	-0.039522137	-0.16841987	-1.8171307	-1.2049468	-1.3918248	-1.4869821	-1.520149	-1.1390587
Ssr1	0.10170288	0.111898646	0.7487479	0.5783328	0.7223725	0.57401913	0.9368604	-0.2492909	-0.33837444	0.6173032	0.5861733	-0.49344385	0.13518913	1.2362239	0.20050463	0.113896795	-2.0695846	1.136552	1.3855547	0.17050438	0.1339785	-0.7591063	-0.5367139	0.14013071	-1.6038997	-0.2316665	-0.68465185	0.42632246	-1.1830566	-1.9692436	-0.17453524	-2.040561	-0.93713146	-1.395146	-1.1920227
Pum2	0.26634037	-0.23654048	-0.30273077	-0.45247787	-0.35796028	-0.2658115	0.12610877	-0.14585087	-0.54056835	-0.38755676	-0.20858662	-0.15354526	0.106915206	0.7905758	0.8239988	0.39543787	-0.37653416	0.37052023	0.5543415	0.38603047	0.40024433	0.24614428	0.46928596	0.6820153	-0.4054521	-0.061117582	-0.2736622	-0.32612965	-0.13719997	0.13257344	0.15466721	-0.7560654	0.06418647	0.07812566	-0.6603821
Cyp2e1	-0.33800232	-1.0889747	-0.20335278	-1.0542094	-0.87667114	-0.9217748	-0.7770033	-0.38572192	-1.0127485	-0.2895066	-0.7915761	-0.58707947	-0.32616508	0.08154932	-0.089004174	0.42443702	0.39237583	-0.3284701	-0.623926	0.09977976	-0.21319672	-0.25852072	-0.5002266	-0.75782716	0.07803897	0.5214473	0.5411431	0.030058943	-0.25403708	0.32401446	-0.31910485	-0.50213486	0.24317005	0.36279893	0.20098299
Narg2	-0.068845935	-0.12972817	0.19219992	0.056684952	-0.033512857	0.15497465	0.28273022	-0.014950342	0.04394335	0.27045187	-0.17364809	-0.20759542	0.08658768	0.34016243	0.44475132	0.17969775	0.039767493	-8.744903E-4	0.20374323	-0.16036773	0.60595995	0.2274483	0.36495182	1.2119075	-0.22612573	-0.060388528	-0.35737026	0.0051998124	-0.105831504	-0.75592065	-0.34460622	-0.669333	-0.669333	-0.6553938	-0.47319043
Psrc2	-1.0381767	-0.045301054	-0.33719033	-0.05605411	-0.67560655	-0.13906404	-0.043541428	0.17942497	-0.38163435	-0.35645577	-0.43334937	-0.19153146	0.027039252	-0.21443176	0.48600796	0.61241937	0.24499986	0.6411783	0.38760427	0.39507335	0.22396144	0.9020333	0.16951366	0.5351631	-0.158579	-0.7053222	-0.19287218	0.0568807	-0.02019552	0.0097687375	-0.2157196	-0.16247758	-0.5028177	0.07329387	-0.13657571
Prdx3	-0.5686978	0.21899858	-0.38366592	0.28771132	-0.34413755	-1.3006595	-1.5849625	-1.6138173	-1.113891	-1.1036227	-1.1987798	-1.5849625	-1.1346495	-0.6451994	-1.1248089	-0.30877176	1.1348349	0.20117739	-0.16603158	1.2028844	0.15905818	-0.052445926	-0.8598009	-0.20686156	0.7181813	-0.5091099	-0.36744875	-0.886477	1.3369775	0.98084533	0.025239442	1.0032132	0.75343484	0.6247015	0.9272643
Ppp2r5c	-0.4316529	-0.46481976	-0.34088743	-0.46962073	0.09272345	-0.34103692	-0.0060070665	-0.12298997	0.27067387	-0.27185336	-0.6254903	-0.8093545	-0.13172038	0.20997252	0.3071017	0.13325755	-0.048945785	0.8734798	0.91989326	0.47516108	0.4280271	0.44916588	0.74462175	0.46481913	0.40268102	-0.4886523	0.46275195	0.12484962	0.045359023	0.0071911234	0.20181295	-0.08258135	-0.060299903	-0.06861517	-0.5259635
Dph5	-2.879457E-4	0.25283098	0.6802522	0.15861565	0.59779006	0.8438808	-0.07594886	0.55590004	0.58084637	0.6918777	1.2485764	0.26918665	0.46055216	0.46280497	-0.26466915	-0.440519	-0.3625165	-0.03553516	0.5793806	-1.0172758	-0.34985113	-0.9348136	-0.5501498	0.460046	-0.12043083	-0.7346876	-0.5871304	-0.76837075	0.0044957837	-0.90441227	0.19180304	-0.60252196	-0.34454077	-0.45861253	0.15646996
Morc1	0.4772575	0.072867244	-0.107705005	0.7402919	-0.19016716	-1.7048023	-1.9385995	-1.873308	-2.169925	-1.810844	-1.9655665	-2.2672222	-1.9930472	-0.11871663	-0.42537796	-0.32753065	-0.108520865	-0.19217879	-0.3513774	0.42552933	-1.1007107	0.18879588	-1.1766596	-0.57019603	0.3835194	-0.6164806	-0.112008005	-0.32849982	0.33229408	1.1057258	0.46892434	0.3208257	0.59518814	1.4013911	0.4059931
Irf4	0.97089845	1.000743	0.22224677	1.2642955	1.1143055	0.33305854	-0.050156675	-0.29426137	0.2415136	0.44833505	0.71177083	0.33826682	0.3691278	0.21678005	-0.7578575	-0.6498376	-0.23211105	-0.837365	-0.42437238	-1.065641	-0.57930654	-0.00954646	0.20320751	0.1301783	-0.68736386	0.107891604	0.22336882	-0.59703153	-0.9495107	-0.17262402	0.045097966	-0.0063302736	0.19429153	-0.44482675	-0.05764905
Idh1	-0.9758153	-0.93850213	-0.5670916	-0.34741354	-1.1145793	-0.48751417	0.10393237	-0.32192808	-0.49239638	-0.4585628	0.09093504	-0.6095047	-0.47296587	1.3714374	0.3942883	0.3267815	0.47835258	0.4705542	0.58332217	0.5724991	-0.018861176	0.5639624	0.025338627	-0.1391554	0.24197121	-1.0037853	-0.21023609	-0.87254065	0.37648687	0.38088283	-0.18318443	0.38470456	0.34209839	0.036781248	0.12167014
Canx	-0.9318214	0.016215168	-1.100556	0.34588268	-0.27258614	-0.6689663	0.16244291	0.0060321833	-1.1846077	-0.43942165	-0.100111485	-0.0155311525	-0.25579882	0.31330913	0.64110494	0.6821565	-0.791681	0.87964183	0.017011631	0.662352	0.81847125	1.6516256	1.6126525	1.325076	0.3084849	0.46312466	0.2858269	0.402144	-0.20776483	0.98804724	0.29260278	0.65192086	0.4085688	0.89399564	0.15535344
Mospd1	-0.48154327	0.5379091	1.1303661	-0.5313536	0.6605522	1.7647414	1.4834994	0.9067108	1.5659615	0.6387776	1.6914924	-0.401617	0.30946997	0.5302984	0.17260697	0.48957145	-0.8719063	0.06583836	0.875244	-0.6256902	-0.21548264	-0.9294107	-0.31149778	0.6729054	-0.009741043	-0.9044275	-1.1355267	-0.29536214	-0.20118605	-0.8269376	-0.24436367	-1.892859	-0.11634479	-1.164161	-0.22654507
Derl1	0.439958	0.21148081	0.51450497	-0.16149262	0.29441717	1.334919	0.62076324	1.2792548	1.0741818	0.2941127	0.40229437	0.3577288	0.47189984	0.23261459	-0.37922361	0.002130759	0.11147816	-0.49470082	-0.80664486	0.5997767	0.3392491	0.107433446	-0.065804295	-0.43193218	-0.38319343	0.2135655	-0.9400049	0.5513835	-0.39031786	-0.45448261	-0.83964956	-0.92908466	-0.19547808	-0.6138824	-0.40115312
Hrbl	-0.36656052	-0.16010965	-0.33003464	-0.022606129	-0.3851762	-0.48260078	-0.28010792	-0.4056388	-0.2630344	0.08246216	-0.5639009	-0.4056388	-0.31487334	-0.19233526	0.040325496	0.009298602	-0.03852992	0.3312267	0.10044649	0.07508761	0.2475548	0.7271643	0.2270907	0.54075116	-0.09783405	0.25830975	0.4012677	0.3027039	-0.041250523	0.76766586	0.30371878	0.4606881	0.3365087	0.28704002	0.27016622
Pias1	-0.30040744	-0.39351684	-0.7838319	-0.9784793	-0.4479646	-0.3774741	-0.13025638	0.2647632	-0.2987621	-0.5339786	0.040930264	-0.074546956	0.07088348	0.87111527	0.51071304	0.18390271	0.26704395	0.95947117	0.31248692	0.06811521	0.01748914	0.9738999	0.7232038	0.44535068	-0.5081401	0.20335482	1.0947443	0.1586165	-0.14356765	1.165102	0.7621373	0.48945272	0.62783617	0.7297158	0.9497643
Dmxl2	0.073339045	0.527057	0.6442947	-0.48059657	0.3311368	0.70177615	0.76451194	0.8147851	1.1168137	0.40632027	1.5137038	0.9825126	0.76451194	0.3521973	-0.28137514	0.21556261	0.8536748	0.20597656	0.4117861	-1.0059017	-0.7391152	-0.77708304	-0.56295824	-0.19854681	0.5194164	-0.21036267	-0.8408398	-0.8133591	-0.025579706	-0.44986495	-0.5739553	-0.7002718	-0.80791247	-0.44195977	-0.16975705
Ube4b	-0.11005388	0.595924	-0.38758785	0.6483914	-0.19996086	-1.2063345	-0.7239049	-0.6063136	-2.2816226	-0.7239049	-0.7239049	-0.8963324	-1.3379117	-1.0848675	-0.024943631	0.19789004	-0.521535	0.023657009	-0.091322474	1.2682966	-0.10342189	0.28521988	0.35901013	0.25975987	0.04628066	0.45983922	1.0870869	1.5501715	0.040355824	0.6846339	0.7112895	1.4416373	0.58725846	1.0509357	0.099671386
Lbr	-0.075205535	-0.96633893	0.88766307	-0.4234678	-1.1270747	-1.0295324	0.013691159	1.0531735	-0.45043215	-0.6118647	-0.4813058	0.24602571	-0.84834087	0.84775454	1.4903015	0.6083765	-0.051373627	0.27644703	1.1148288	-0.047267918	1.4095155	0.5987486	1.1934203	0.854903	0.16505744	0.22840545	-0.33096156	-0.6264943	0.66565186	-0.7249217	-0.8679191	-1.1205518	-0.61396044	-0.558994	-1.1255352
C80913	-0.44976288	-2.076851	-1.2348032	-1.9248477	-2.0662036	-0.9689731	-1.3043934	-0.03572192	-0.7956415	-0.8162028	-0.9088521	-1.1312445	-1.3840106	1.1241729	1.2876716	-0.3850338	-0.13635467	-0.5196833	-0.43591496	-0.5934462	0.8494973	-0.74378043	-0.6238198	-0.95924014	0.66192126	-0.25864425	-0.9191578	0.5146632	-0.2883916	0.37407324	0.32761392	-0.4902717	0.08851226	-0.22108504	0.51434493
Pisd	-0.6843246	-0.1607627	-0.3897039	-0.2834452	-0.81395996	-0.6309749	-0.5914465	-0.6511528	-0.45217174	-0.3579564	-0.07297944	-0.7134371	-0.8940093	0.106257536	-0.44123027	-0.14166997	-0.11930217	0.3421458	0.14373223	0.2749347	0.17836145	0.20038775	0.13327354	0.07485686	0.75942564	-0.50571644	0.2907502	-0.2942123	-0.03482568	0.28973418	0.3972186	0.31345025	0.25749385	0.07529051	0.16492772
H2-Ob	0.19671501	0.37696454	0.22925837	1.4931864	1.034313	0.6342434	-0.08017035	-0.3373282	1.2732105	0.40525648	0.6161869	-0.7221875	0.11247473	0.14370131	-0.30336505	-1.1525401	-0.53264385	-0.035431836	0.29137847	0.029345822	0.2910134	0.19927083	-0.12630504	0.7498233	-0.22861148	-1.2906724	-1.2135046	-0.7705611	0.29692993	-1.6814951	-0.450396	-0.8498926	-0.7249344	-1.2332213	-0.5925946
Rhoc	0.29722092	0.3868581	0.42120963	0.24063738	0.3516687	0.4329594	0.90046436	0.32192808	0.45066142	0.32192808	0.20163386	0.69302225	0.50250036	0.4424253	-0.11396803	0.25800076	-0.17906305	0.10234988	-0.011606309	-0.2731379	-0.5210654	-0.19913733	-0.22338487	-0.128748	-0.18915996	-0.25144425	0.23094852	0.10403641	-0.38471076	-0.27157116	-0.043302175	-0.15292667	-0.44665787	-0.56796414	-0.23092918
Map3k7ip2	-0.2798992	0.37217748	-0.5443557	0.17888618	0.89711523	1.5220557	1.4936473	0.3917677	1.8447874	1.0172093	2.0482361	0.22404027	0.31961793	1.0237184	-0.40030795	-0.009517989	-0.44094992	-0.5612442	0.49154326	-0.3804269	-0.5596515	-0.71250296	-0.5983319	0.51473075	0.6739063	-1.223732	-0.8361277	-1.165629	0.5892585	-1.2740813	-0.3340886	-1.2740813	-1.2956145	-0.8117381	-0.7435666
Ccl3	-0.52466697	-0.13764383	1.2178369	-0.041884843	0.04167987	0.36050022	0.6486881	2.8086839	2.5942404	1.6427388	1.8505801	2.6634548	0.46534258	-0.32449317	-0.28346592	-0.28346592	0.4180106	-0.070736594	-0.47034404	-0.69403744	-0.6653261	-0.7013054	-0.738205	-0.6371751	0.45352602	-0.1568218	0.10051024	0.10051024	0.45910704	-0.073228754	-0.11578921	-0.11578921	-0.13317129	-0.073228754	-0.280325
Cadps2	0.033559315	0.51355225	1.0833124	0.083312355	0.7475638	1.008562	0.2941831	0.50250036	0.662965	0.28010792	0.883807	0.33560303	0.49032563	0.24936105	0.13179146	0.033227626	-0.596129	-0.026273385	0.533154	-0.10903939	-0.060676366	-0.12552752	-0.013882156	0.28950998	-0.23855238	-0.8473616	-0.94047105	-0.6935563	-0.34911075	-0.11356268	0.06767764	-0.48753753	0.34896374	-0.72720796	0.18315485
Spcs3	-0.15111573	-0.5320643	-0.3816475	-0.34637204	-0.5084775	-0.23635237	-0.08586074	0.33087707	0.025422597	-0.1555697	-0.46505305	-0.56585366	-0.23635237	0.32608747	0.36964384	0.086084045	0.2754614	-0.283966	0.1990483	0.4095099	0.8768684	0.3819241	0.30175373	0.90039116	-0.21195813	-0.18499108	-0.30325395	0.22502835	-0.31052196	-0.74982333	-0.862298	-0.6288079	-0.795627	-0.5403699	-0.5719055
Adpgk	0.17074724	0.6017263	1.0246689	0.2024561	0.66378725	0.945257	0.23982702	0.20029865	0.50069356	0.31577587	0.9211446	-0.07885542	0.5951583	0.12499527	-0.10530235	0.19425793	-0.20582923	-0.31388897	0.12499527	0.013797794	-0.26450336	-0.31129757	-0.1325917	0.16959247	0.24551775	-0.14624998	-0.5574454	-0.3705673	-0.11203427	-0.9092911	-0.30442902	-0.8360421	-0.13670158	-0.6362726	0.067988835
Mkrn2	-0.39600277	-0.37091178	-0.61418295	-7.408826E-5	-0.34624973	-0.5849625	-0.48874718	-0.19501598	-0.46566358	-0.2141248	-0.15754128	-0.2141248	-0.6100535	0.098909475	0.23831253	0.3123131	-0.17672497	0.11966804	0.25717157	0.60711914	0.12558624	0.84060925	0.62648445	0.32840312	0.28533596	-0.07455999	-0.098807536	0.16829653	0.106012255	0.470653	1.0125468	0.29008076	0.49171463	0.3139275	0.11111061
Pou2af1	-0.25828475	-0.07771251	-0.3238731	0.5837629	-0.34641567	-0.98138434	-0.57562464	-1.0315701	-0.5943612	-0.09686154	-0.6918777	-1.1102821	-0.6619245	-0.10876822	-0.12017298	-0.086225644	0.2688693	0.19716784	-0.20263514	0.29261968	0.7665509	1.6462567	-0.0069405977	0.5235741	0.12383507	0.3353392	0.09092045	0.56839854	0.3631734	1.532504	0.4207936	1.3195102	0.4207936	1.2592498	0.74760395
Thap11	0.28338397	1.094757	1.4585154	-0.1858606	0.79889566	1.0084616	0.6674247	0.5409219	0.86362755	0.36319858	0.8667335	-0.35049725	0.35879338	0.29472125	-0.153779	0.18368995	-0.63089657	0.1376203	0.56536883	-0.49903545	-0.23363401	-0.66452545	-0.2695536	0.48668033	-0.06517919	-0.6871359	-1.1337435	-0.8664596	-0.15302254	-0.846814	-0.19340414	-1.1147472	0.1059618	-0.937643	0.17502706
Pak1	0.18554786	0.7494488	0.70638	0.33441126	0.544629	0.47999296	0.41028398	0.24392559	0.27563444	0.037474707	0.438573	0.2115041	0.25986713	-0.18449213	-0.34275422	-0.14749792	-0.5205413	-0.47399876	0.11857694	-0.012042042	-0.012042042	-0.27507645	-0.102239855	0.31860328	-0.3047558	-0.059643306	-0.6002117	-0.37781927	-0.3047558	-0.44290918	-0.07833675	-0.76483727	-0.036916826	-0.49805075	0.0033470439
Slc17a5	0.036271684	0.3426029	0.988966	-0.09349619	0.3674776	1.1789701	0.61192954	0.55748177	0.71502304	0.61192954	1.0922585	0.5388661	0.61192954	0.03942756	0.1802901	0.11157735	0.1802901	0.05780609	0.21345696	-0.37593672	-0.20601171	-0.5983291	-0.22909532	0.40167087	0.11383688	-0.2596215	-0.71905315	-0.2112585	-0.6315903	-0.34253523	-0.07371848	-0.6731805	0.18931593	-0.5678275	-0.08821805
Ilf3	-0.41749674	-0.013774558	0.432169	-0.013774558	0.39842018	0.62496054	0.50760365	0.63618785	0.9736887	0.61364526	1.4891467	0.50760365	0.70177615	0.56110543	-0.43028143	-0.3963341	-0.16438738	-0.12215914	0.9521882	-0.643363	-0.5162511	-0.48189956	-0.38349587	0.78113484	0.23254307	-0.5877509	-0.90643334	-0.487349	-0.24261542	-1.1076417	-0.7561693	-1.4264638	-0.5226792	-1.1076417	-0.93219966
AY074887	-0.8134001	-0.30133814	-1.015034	0.055355385	-0.6036077	-1.5977298	-1.9439055	-2.5227678	-1.2566929	-0.6768014	-0.9076852	-1.7390857	-1.8041806	-1.0793004	-0.5188325	-0.3957741	0.14309198	0.24553925	-0.55890995	0.50384	-1.265547	0.029908821	-1.2492453	-0.51552534	0.31048593	-0.2897111	-0.8700863	0.3523061	-0.75144184	0.8909963	1.6711195	1.0482771	0.9282773	0.91348034	0.6081882
Gulo	0.033136804	0.8048678	0.8185428	0.6680511	0.7701024	1.353637	0.11547722	0.36405358	0.9245926	0.76081234	1.5760294	0.187627	0.2451125	0.35887176	-0.39114997	-0.3523307	0.1494184	-0.16128244	0.8664093	-0.56547433	-0.15043682	-0.086306475	-0.25231642	1.1315986	-0.04015903	-0.45756742	-0.45756742	-0.6942677	-0.38356686	-1.0843031	-0.26785746	-1.0096643	-0.33462647	-0.55575395	-0.0036152794
Idh3a	0.15866354	0.9278589	1.4328386	-0.05814785	0.8259107	1.2902559	0.43753213	0.70866024	0.5655972	0.41297504	1.2630345	-0.12928301	0.63093793	0.20665465	-0.26609835	-0.004291248	-0.9739176	-0.13261534	0.3528115	-0.33337915	0.06622832	-0.5781127	0.1709257	0.3850505	-0.048871245	-0.65032184	-1.0488713	-0.5212419	-0.30443054	-0.89686996	0.17577535	-0.7798305	-0.19695134	-1.1158798	0.08266594
Sfmbt1	0.15152057	0.7889505	0.96063596	0.20001908	0.62100583	1.0633259	0.38702312	0.6918777	0.56008786	0.5725788	0.8643449	0.15754128	0.5849625	0.22373442	0.005554257	0.11876487	-0.52169275	-0.13342215	0.17220412	-0.11662838	-0.03123689	-0.4080912	-0.13433038	0.39618433	-0.19712959	-0.4346289	-0.561541	-0.38977468	-0.36062834	-0.28456876	0.22869226	-0.407717	0.05301259	-0.5267697	0.12389608
Tgfbrap1	0.018638663	1.162685	1.4765706	-0.38544855	0.8046375	2.1708302	0.48659077	1.1022501	0.75156295	0.90308183	1.6145434	-0.2630344	0.722219	0.32896504	-0.111428045	0.35881495	-1.2286116	0.42380136	0.8662308	-0.33291417	-0.23864551	-0.948349	-0.0100585995	0.7194704	-0.32417667	-0.9016889	-1.2054199	-0.8639692	-0.2656245	-1.3549417	-0.22766106	-1.657738	-0.39939055	-1.1865739	-0.00389529
Mid1ip1	0.30862474	0.6294955	1.0738486	-0.20670357	0.6504958	1.2995603	0.5474878	0.63941026	0.79141337	0.46948528	0.9625253	-0.1356551	0.48938483	-0.046187438	-0.5987285	0.024895659	-0.25769153	-0.46609068	0.00393604	0.25818968	-0.06768559	-0.47615042	0.1687546	0.44292957	0.13088141	-0.5631528	-0.82769865	-0.35267907	-0.29509157	-1.189788	-0.17015915	-1.112826	-0.27108806	-1.2921497	-0.108149484
Heatr1	0.01806369	0.65311724	1.2536919	-0.08527606	0.67857724	1.3705629	0.6844982	0.7410817	0.90414	0.5073416	1.2885695	0.16533773	0.6256045	0.17367674	-0.041591246	0.2228244	-0.6265538	-0.049906515	0.4870088	-0.17594099	0.1110889	-0.48882395	-0.005008166	0.46537235	0.04379412	-0.47077906	-0.726724	-0.49949035	-0.28436592	-0.76138246	-0.10462928	-0.9331488	-0.07688429	-0.82150346	-0.0010528761
[truncated: 8 more rows]
