# Supplementary material for: Gene Expression Profiles Characterize Inflammation Stages in the Acute Lung Injury in Mice
Source: PLoS One. 2010 Jul 8;5(7):e11485. doi: 10.1371/journal.pone.0011485 (PMC2900209; doi:10.1371/journal.pone.0011485)
Supplement: Data file S4 — Sample of interesting genes differentially expressed across the time-course. For each cluster, a set of genes mentioned in the manuscript is listed associated with their average expression level at each time-point. (0.00 MB TXT) [file pone.0011485.s004.txt]

MGI_ID	Moy_1H	Moy_1H30	Moy_3H	Moy_4H	Moy_18H	Moy_24H
Cluster B – 1H-1H30
Chemokines
Cxcl5	-0,60	0,54	-0,05	-0,31	-0,83	-0,60
Ccl22	0,18	0,53	0,17	0,31	-0,04	-0,34
Ccl4	-0,20	1,15	-0,05	-0,35	-0,28	-0,05
Ccl3	0,14	1,63	-0,17	-0,69	0,12	-0,13
Ccl6	-0,48	0,49	-0,25	-0,27	0,48	-1,17
Ccl25	0,21	0,07	-0,12	-0,31	0,25	0,17
MapK signaling pathway
Fgf1	0,37	0,20	0,44	0,39	-0,17	0,05
Rasa2	-0,24	0,33	0,20	0,21	-0,05	-0,36
Rras	-0,03	-0,20	-0,36	-0,01	-0,13	-0,26
Dusp1	1,27	0,90	0,29	-0,39	0,66	-1,16
Mknk1	-0,30	0,52	-0,16	-0,56	0,03	-0,49
Mknk2	0,18	0,01	-0,86	1,83	0,42	-0,59
Rps6ka3	0,23	0,19	-0,08	-0,27	0,16	-0,15
Mapk8ip3	0,50	-0,05	-0,25	0,34	0,24	0,21
Mapk9	0,12	0,39	0,06	-0,20	-0,09	0,23
Il1b	-0,66	1,50	-0,59	0,10	0,8	-3,16
Map3k7ip1	0,08	0,54	-0,28	0,07	0,09	-0,18
Map3k7ip2	0,16	1,11	0,02	-0,35	-0,64	-0,96
Map3k6	-0,11	0,50	-0,16	-0,52	0,08	0,20
Il15ra	0,15	0,32	0,11	-0,44	0,03	0,30
Il12rb2	-0,27	0,11	-0,30	0,12	-0,37	-0,74
Il12rb2	-0,18	0,16	-0,03	-0,56	0,04	-0,23
Cluster A – 3-4H
Transmembrane and endothelial cell adhesion
Cd44	-0,78	0,73	0,10	1,34	0,31	-1,20
Cd44	-0,83	0,02	0,16	0,01	0,07	0,73
Pecam1	0,61	-0,43	-0,05	0,18	0,14	-0,09
Pecam1	-0,07	-0,38	0,07	1,30	-0,1	-0,05
Icam1	0,18	0,60	-0,01	0,91	-0,03	-0,86
Cd34	-0,56	-0,30	-0,08	0,87	-0,08	0,19
Cd34	0,39	0,37	0,13	-0,62	-0,13	0,30
Glycam1	0,05	-0,09	0,18	0,66	0,27	0,00
Blood cell synthesis
Cd34	-0,56	-0,30	-0,08	0,87	-0,08	0,19
Cd34	0,39	0,37	0,13	-0,62	-0,13	0,30
Il7r	-0,38	0,38	0,51	0,99	0	-0,18
Il7r	-0,19	0,29	0,46	0,53	0,23	0,00
Csf1	0,15	0,42	-0,17	0,07	-0,16	-0,06
Csf1	0,12	0,56	-0,23	-0,33	-0,14	-0,77
Cd38	-0,70	-0,78	-0,08	1,06	-0,06	-0,09
Cluster C – 18-24H
Lipid metabolism
Soat2	-0,36	-0,96	-0,17	-0,45	0,18	-0,51
Hdlbp	0,20	-0,05	-0,21	0,38	-0,09	-0,13
Hdlbp	0,14	-0,31	-0,13	-0,39	0,1	0,29
Hdlbp	0,46	-0,29	-0,25	-0,22	-0,06	0,67
Mbtps1	0,13	-0,31	-0,06	0,07	0,3	0,16
Cyb5r3	-0,11	-0,56	0,11	0,12	0	-0,29
Nsdhl	0,16	-0,20	0,08	-0,26	0,22	0,48
Osbpl5	-0,08	-0,27	-0,19	0,18	0,22	0,35
Il4	-0,75	-0,12	0,32	-0,23	0,01	0,22
Il4ra	-0,21	0,33	0,04	0,26	0,11	-0,04
Hsd3b1	0,19	-0,11	0,16	-0,15	0,45	0,99
Osbpl11	-0,02	-0,35	0,16	0,50	0,06	0,53
Ppara	0,08	-0,79	-0,67	0,41	0,21	0,71
Pigv	0,11	-0,69	-0,02	0,23	0,15	0,36
Ltc4s	0,00	-0,41	-0,32	-0,30	0,34	0,25
D5Wsu178e	-0,26	0,12	-0,21	-1,38	-0,24	-1,02
D5Wsu178e	0,06	-0,23	-0,32	-0,07	0,13	0,29
Ptdss1	-0,34	-0,07	-0,30	-0,18	0,18	0,27
Agps	0,10	-1,34	-0,23	0,81	0,12	0,93
Pisd	-0,58	-0,55	-0,02	0,17	0,06	0,25
A4galt	0,07	-0,81	-0,05	-0,10	0,05	0,34
A4galt	0,54	-1,46	0,33	0,23	0,47	1,05
Acaa2	0,35	-0,64	-0,07	-0,07	0,21	0,72
Acadl	0,14	-0,36	-0,11	-0,28	0,3	-0,14
Acadl	0,08	-0,15	0,02	-0,19	0,32	0,27
Serinc1	-0,18	-0,68	0,41	0,16	-0,49	1,06
Abhd4	0,00	-0,13	-0,24	-0,13	-0,06	0,65
Prei4	0,06	-0,14	-0,15	0,09	0,26	-0,19
Pck2	0,09	-0,09	0,17	-0,12	0,17	0,85
Pfkfb2	0,18	-0,64	-0,01	0,02	0,37	0,72
Th	0,10	-0,08	-0,27	-0,08	0,28	0,50
